# Supplementary material for: Mechanism of salidroside in the treatment of endometrial cancer based on network pharmacology and molecular docking
Source: Sci Rep. 2023 Aug 29;13:14114. doi: 10.1038/s41598-023-41157-7 (PMC10465614; doi:10.1038/s41598-023-41157-7)
Supplement: Supplementary file 1 — Supplementary Information. [file 41598_2023_41157_MOESM1_ESM.xlsx]

## Sheet: EC
Targets of EC from GeneCards
		Symbol	Description	Category	GIFtS	GC id	Score ▼		BRCA1
1		BRCA1	BRCA1 DNA Repair Associated	Protein Coding	56	GC17M043044	224.33		BRCA2
2		BRCA2	BRCA2 DNA Repair Associated	Protein Coding	53	GC13P032315	199.88		TP53
3		TP53	Tumor Protein P53	Protein Coding	60	GC17M007661	197.33		MSH6
4		MSH6	MutS Homolog 6	Protein Coding	55	GC02P047695	175.55		MSH2
5		MSH2	MutS Homolog 2	Protein Coding	56	GC02P047403	167.75		MLH1
6		MLH1	MutL Homolog 1	Protein Coding	55	GC03P036993	166.16		PTEN
7		PTEN	Phosphatase And Tensin Homolog	Protein Coding	59	GC10P094594	163.47		CDH1
8		CDH1	Cadherin 1	Protein Coding	56	GC16P068737	159.64		ATM
9		ATM	ATM Serine/Threonine Kinase	Protein Coding	60	GC11P108222	141.98		CHEK2
10		CHEK2	Checkpoint Kinase 2	Protein Coding	61	GC22M028687	137.32		PMS2
11		PMS2	PMS1 Homolog 2, Mismatch Repair System Component	Protein Coding	55	GC07M005973	135.71		PALB2
12		PALB2	Partner And Localizer Of BRCA2	Protein Coding	51	GC16M023603	131.87		EGFR
13		EGFR	Epidermal Growth Factor Receptor	Protein Coding	62	GC07P055019	127.41		PIK3CA
14		PIK3CA	Phosphatidylinositol-4,5-Bisphosphate 3-Kinase Catalytic Subunit Alpha	Protein Coding	59	GC03P179148	121.7		APC
15		APC	APC Regulator Of WNT Signaling Pathway	Protein Coding	56	GC05P112707	119.45		KRAS
16		KRAS	KRAS Proto-Oncogene, GTPase	Protein Coding	59	GC12M025204	118.8		BRIP1
17		BRIP1	BRCA1 Interacting Helicase 1	Protein Coding	54	GC17M061679	116.07		ERBB2
18		ERBB2	Erb-B2 Receptor Tyrosine Kinase 2	Protein Coding	62	GC17P039687	110.09		MUTYH
19		MUTYH	MutY DNA Glycosylase	Protein Coding	52	GC01M045329	107.81		CDKN2A
20		CDKN2A	Cyclin Dependent Kinase Inhibitor 2A	Protein Coding	57	GC09M021967	100.6		AKT1
21		AKT1	AKT Serine/Threonine Kinase 1	Protein Coding	61	GC14M104769	97.94		BARD1
22		BARD1	BRCA1 Associated RING Domain 1	Protein Coding	53	GC02M214725	95.53		BRAF
23		BRAF	B-Raf Proto-Oncogene, Serine/Threonine Kinase	Protein Coding	60	GC07M140742	91.58		FGFR2
24		FGFR2	Fibroblast Growth Factor Receptor 2	Protein Coding	63	GC10M121478	90.81		CTNNB1
25		CTNNB1	Catenin Beta 1	Protein Coding	60	GC03P041194	90.5		POLE
26		POLE	DNA Polymerase Epsilon, Catalytic Subunit	Protein Coding	55	GC12M132700	90.09		MIR21
27		MIR21	MicroRNA 21	RNA Gene	26	GC17P063092	89.96		NBN
28		NBN	Nibrin	Protein Coding	55	GC08M089933	89.77		ESR1
29		ESR1	Estrogen Receptor 1	Protein Coding	61	GC06P151656	85.19		SMAD4
30		SMAD4	SMAD Family Member 4	Protein Coding	59	GC18P051028	81.76		RAD51D
31		RAD51D	RAD51 Paralog D	Protein Coding	46	GC17M035092	80.96		MSH3
32		MSH3	MutS Homolog 3	Protein Coding	50	GC05P080654	80.28		MIR200C
33		MIR200C	MicroRNA 200c	RNA Gene	25	GC12P023564	79.76		STK11
34		STK11	Serine/Threonine Kinase 11	Protein Coding	57	GC19P001177	78.51		RAD51C
35		RAD51C	RAD51 Paralog C	Protein Coding	50	GC17P058692	77.96		RB1
36		RB1	RB Transcriptional Corepressor 1	Protein Coding	55	GC13P048303	77.56		C11orf65
37		C11orf65	Chromosome 11 Open Reading Frame 65	Protein Coding	36	GC11M108308	77.39		MET
38		MET	MET Proto-Oncogene, Receptor Tyrosine Kinase	Protein Coding	61	GC07P116672	76.25		POLD1
39		POLD1	DNA Polymerase Delta 1, Catalytic Subunit	Protein Coding	52	GC19P073291	75.09		MLH3
40		MLH3	MutL Homolog 3	Protein Coding	48	GC14M075013	74.45		MIR34A
41		MIR34A	MicroRNA 34a	RNA Gene	25	GC01M009154	73.62		AR
42		AR	Androgen Receptor	Protein Coding	59	GC0XP067544	70.61		RET
43		RET	Ret Proto-Oncogene	Protein Coding	61	GC10P043237	70.57		RAD50
44		RAD50	RAD50 Double Strand Break Repair Protein	Protein Coding	56	GC05P132556	69.89		CCND1
45		CCND1	Cyclin D1	Protein Coding	60	GC11P069641	69.7		NF1
46		NF1	Neurofibromin 1	Protein Coding	54	GC17P031094	69.08		AXIN2
47		AXIN2	Axin 2	Protein Coding	55	GC17M065528	68.17		HRAS
48		HRAS	HRas Proto-Oncogene, GTPase	Protein Coding	59	GC11M004421	67.27		MIR221
49		MIR221	MicroRNA 221	RNA Gene	23	GC0XM045746	67.09		MIR145
50		MIR145	MicroRNA 145	RNA Gene	26	GC05P149430	65.16		MIR200B
51		MIR200B	MicroRNA 200b	RNA Gene	24	GC01P001167	64.95		CASP8
52		CASP8	Caspase 8	Protein Coding	59	GC02P201233	64.36		RAD51L3-RFFL
53		RAD51L3-RFFL	RAD51L3-RFFL Readthrough	RNA Gene	11	GC17M035009	64.16		MIR17
54		MIR17	MicroRNA 17	RNA Gene	22	GC13P091350	63.95		FGFR3
55		FGFR3	Fibroblast Growth Factor Receptor 3	Protein Coding	63	GC04P001795	63.63		EPCAM
56		EPCAM	Epithelial Cell Adhesion Molecule	Protein Coding	56	GC02P047345	63.4		MRE11
57		MRE11	MRE11 Homolog, Double Strand Break Repair Nuclease	Protein Coding	55	GC11M100293	62.13		NRAS
58		NRAS	NRAS Proto-Oncogene, GTPase	Protein Coding	57	GC01M114704	61.22		MIR222
59		MIR222	MicroRNA 222	RNA Gene	23	GC0XM045747	60.83		MIR141
60		MIR141	MicroRNA 141	RNA Gene	24	GC12P023565	60.59		TGFBR2
61		TGFBR2	Transforming Growth Factor Beta Receptor 2	Protein Coding	59	GC03P030623	60.31		CTNNA1
62		CTNNA1	Catenin Alpha 1	Protein Coding	52	GC05P138613	59.15		MIR200A
63		MIR200A	MicroRNA 200a	RNA Gene	23	GC01P004363	58.56		MIR146A
64		MIR146A	MicroRNA 146a	RNA Gene	25	GC05P160485	58.35		MIR205
65		MIR205	MicroRNA 205	RNA Gene	22	GC01P209432	58.29		MIR20A
66		MIR20A	MicroRNA 20a	RNA Gene	22	GC13P091580	58.28		MIR126
67		MIR126	MicroRNA 126	RNA Gene	25	GC09P136670	57.6		RAD51
68		RAD51	RAD51 Recombinase	Protein Coding	57	GC15P040694	56.75		MIR125A
69		MIR125A	MicroRNA 125a	RNA Gene	23	GC19P073357	55.7		TERT
70		TERT	Telomerase Reverse Transcriptase	Protein Coding	58	GC05M001253	55.51		ALK
71		ALK	ALK Receptor Tyrosine Kinase	Protein Coding	59	GC02M029190	55.5		KIT
72		KIT	KIT Proto-Oncogene, Receptor Tyrosine Kinase	Protein Coding	60	GC04P054657	54.89		BAX
73		BAX	BCL2 Associated X, Apoptosis Regulator	Protein Coding	57	GC19P048954	54.01		JUN
74		JUN	Jun Proto-Oncogene, AP-1 Transcription Factor Subunit	Protein Coding	55	GC01M058780	52.94		CDKN1B
75		CDKN1B	Cyclin Dependent Kinase Inhibitor 1B	Protein Coding	54	GC12P023759	52.61		MDM2
76		MDM2	MDM2 Proto-Oncogene	Protein Coding	59	GC12P068808	52.47		MIR34C
77		MIR34C	MicroRNA 34c	RNA Gene	24	GC11P111985	51.81		BMPR1A
78		BMPR1A	Bone Morphogenetic Protein Receptor Type 1A	Protein Coding	57	GC10P094521	51.57		CDK4
79		CDK4	Cyclin Dependent Kinase 4	Protein Coding	61	GC12M057787	51.1		MIR31
80		MIR31	MicroRNA 31	RNA Gene	22	GC09M021837	50.15		EP300
81		EP300	E1A Binding Protein P300	Protein Coding	59	GC22P045272	50.08		SMARCA4
82		SMARCA4	SWI/SNF Related, Matrix Associated, Actin Dependent Regulator Of Chromatin, Subfamily A, Member 4	Protein Coding	57	GC19P010932	49.86		TSC2
83		TSC2	TSC Complex Subunit 2	Protein Coding	56	GC16P013513	49.74		MIR143
84		MIR143	MicroRNA 143	RNA Gene	26	GC05P149414	49.55		MIR27A
85		MIR27A	MicroRNA 27a	RNA Gene	26	GC19M014656	49.12		PPARG
86		PPARG	Peroxisome Proliferator Activated Receptor Gamma	Protein Coding	60	GC03P012287	49.08		MIR15A
87		MIR15A	MicroRNA 15a	RNA Gene	18	GC13M050049	48.76		MIR203A
88		MIR203A	MicroRNA 203a	RNA Gene	23	GC14P110640	48.57		MIR155
89		MIR155	MicroRNA 155	RNA Gene	23	GC21P025573	48.51		PGR
90		PGR	Progesterone Receptor	Protein Coding	56	GC11M102130	48.41		MAP2K1
91		MAP2K1	Mitogen-Activated Protein Kinase Kinase 1	Protein Coding	60	GC15P066386	48.35		BLM
92		BLM	BLM RecQ Like Helicase	Protein Coding	56	GC15P090717	48.22		HOXB13
93		HOXB13	Homeobox B13	Protein Coding	48	GC17M052151	48.09		DICER1
94		DICER1	Dicer 1, Ribonuclease III	Protein Coding	56	GC14M095086	47.82		IGF2
95		IGF2	Insulin Like Growth Factor 2	Protein Coding	55	GC11M004506	47.56		PMS1
96		PMS1	PMS1 Homolog 1, Mismatch Repair System Component	Protein Coding	48	GC02P189784	47.4		MYC
97		MYC	MYC Proto-Oncogene, BHLH Transcription Factor	Protein Coding	59	GC08P127735	47.36		VEGFA
98		VEGFA	Vascular Endothelial Growth Factor A	Protein Coding	56	GC06P043770	47.3		MIR210
99		MIR210	MicroRNA 210	RNA Gene	23	GC11M004426	47.03		SRC
100		SRC	SRC Proto-Oncogene, Non-Receptor Tyrosine Kinase	Protein Coding	58	GC20P037344	46.99		FANCM
101		FANCM	FA Complementation Group M	Protein Coding	49	GC14P045135	46.96		BCL2
102		BCL2	BCL2 Apoptosis Regulator	Protein Coding	57	GC18M063123	46.92		FANCC
103		FANCC	FA Complementation Group C	Protein Coding	54	GC09M095099	46.86		MIR34B
104		MIR34B	MicroRNA 34b	RNA Gene	23	GC11P111982	46.75		FBXW7
105		FBXW7	F-Box And WD Repeat Domain Containing 7	Protein Coding	51	GC04M152321	46.42		IL1B
106		IL1B	Interleukin 1 Beta	Protein Coding	54	GC02M112829	46.39		PIK3R1
107		PIK3R1	Phosphoinositide-3-Kinase Regulatory Subunit 1	Protein Coding	57	GC05P068215	46.18		MIR106B
108		MIR106B	MicroRNA 106b	RNA Gene	24	GC07M102261	45.99		PTCH1
109		PTCH1	Patched 1	Protein Coding	57	GC09M095442	45.93		FLCN
110		FLCN	Folliculin	Protein Coding	48	GC17M017212	45.35		MIRLET7C
111		MIRLET7C	MicroRNA Let-7c	RNA Gene	25	GC21P016559	45.24		BAP1
112		BAP1	BRCA1 Associated Protein 1	Protein Coding	54	GC03M052401	44.89		MTOR
113		MTOR	Mechanistic Target Of Rapamycin Kinase	Protein Coding	62	GC01M011106	44.83		TSC1
114		TSC1	TSC Complex Subunit 1	Protein Coding	54	GC09M132891	44.37		MIR93
115		MIR93	MicroRNA 93	RNA Gene	24	GC07M102257	44.3		SDHB
116		SDHB	Succinate Dehydrogenase Complex Iron Sulfur Subunit B	Protein Coding	54	GC01M018297	44.28		IL6
117		IL6	Interleukin 6	Protein Coding	58	GC07P022725	44.01		RUNX1
118		RUNX1	RUNX Family Transcription Factor 1	Protein Coding	56	GC21M034787	43.94		MIR10B
119		MIR10B	MicroRNA 10b	RNA Gene	24	GC02P176150	43.77		FASLG
120		FASLG	Fas Ligand	Protein Coding	55	GC01P172628	43.42		STAT3
121		STAT3	Signal Transducer And Activator Of Transcription 3	Protein Coding	61	GC17M042313	43.42		IL2
122		IL2	Interleukin 2	Protein Coding	53	GC04M122451	43.34		HNF1B
123		HNF1B	HNF1 Homeobox B	Protein Coding	50	GC17M037686	43.25		IRF1
124		IRF1	Interferon Regulatory Factor 1	Protein Coding	53	GC05M132440	42.96		MIR223
125		MIR223	MicroRNA 223	RNA Gene	25	GC0XP066018	42.56		SHC1
126		SHC1	SHC Adaptor Protein 1	Protein Coding	50	GC01M154962	42.37		MIRLET7D
127		MIRLET7D	MicroRNA Let-7d	RNA Gene	25	GC09P094178	42.34		MIR29A
128		MIR29A	MicroRNA 29a	RNA Gene	24	GC07M130876	42.17		KLF6
129		KLF6	KLF Transcription Factor 6	Protein Coding	50	GC10M003779	42.09		MIR214
130		MIR214	MicroRNA 214	RNA Gene	25	GC01M172234	42.05		MIR19A
131		MIR19A	MicroRNA 19a	RNA Gene	22	GC13P091579	41.74		MIR429
132		MIR429	MicroRNA 429	RNA Gene	22	GC01P004366	41.17		MIR204
133		MIR204	MicroRNA 204	RNA Gene	26	GC09M070809	41.11		MIR451A
134		MIR451A	MicroRNA 451a	RNA Gene	19	GC17M028861	41.04		AURKA
135		AURKA	Aurora Kinase A	Protein Coding	57	GC20M056370	40.86		RNASEL
136		RNASEL	Ribonuclease L	Protein Coding	50	GC01M182573	40.83		XRCC3
137		XRCC3	X-Ray Repair Cross Complementing 3	Protein Coding	50	GC14M103697	40.08		PTGS2
138		PTGS2	Prostaglandin-Endoperoxide Synthase 2	Protein Coding	56	GC01M186671	39.74		MIR182
139		MIR182	MicroRNA 182	RNA Gene	24	GC07M129770	39.67		AOPEP
140		AOPEP	Aminopeptidase O (Putative)	Protein Coding	46	GC09P094728	39.65		VHL
141		VHL	Von Hippel-Lindau Tumor Suppressor	Protein Coding	54	GC03P013681	39.5		MIR499A
142		MIR499A	MicroRNA 499a	RNA Gene	25	GC20P034990	39.49		ERCC6
143		ERCC6	ERCC Excision Repair 6, Chromatin Remodeling Factor	Protein Coding	52	GC10M049454	39.49		MIR18A
144		MIR18A	MicroRNA 18a	RNA Gene	21	GC13P091583	39.47		FH
145		FH	Fumarate Hydratase	Protein Coding	53	GC01M241499	39.36		MIR23B
146		MIR23B	MicroRNA 23b	RNA Gene	22	GC09P095085	39.31		MIR96
147		MIR96	MicroRNA 96	RNA Gene	23	GC07M129774	39.04		LRRC56
148		LRRC56	Leucine Rich Repeat Containing 56	Protein Coding	41	GC11P000518	38.91		EPHB2
149		EPHB2	EPH Receptor B2	Protein Coding	59	GC01P022710	38.91		CDKN1A
150		CDKN1A	Cyclin Dependent Kinase Inhibitor 1A	Protein Coding	55	GC06P092294	38.66		PPM1D
151		PPM1D	Protein Phosphatase, Mg2+/Mn2+ Dependent 1D	Protein Coding	54	GC17P060600	38.62		MMP2
152		MMP2	Matrix Metallopeptidase 2	Protein Coding	60	GC16P055390	38.44		TGFB1
153		TGFB1	Transforming Growth Factor Beta 1	Protein Coding	60	GC19M041301	38.33		SDHD
154		SDHD	Succinate Dehydrogenase Complex Subunit D	Protein Coding	51	GC11P112087	38.14		MIR29C
155		MIR29C	MicroRNA 29c	RNA Gene	21	GC01M207811	38.05		PRKN
156		PRKN	Parkin RBR E3 Ubiquitin Protein Ligase	Protein Coding	53	GC06M161348	37.9		CYP19A1
157		CYP19A1	Cytochrome P450 Family 19 Subfamily A Member 1	Protein Coding	55	GC15M051208	37.78		MEN1
158		MEN1	Menin 1	Protein Coding	51	GC11M064803	37.76		PAEP
159		PAEP	Progestagen Associated Endometrial Protein	Protein Coding	47	GC09P135561	37.73		MSR1
160		MSR1	Macrophage Scavenger Receptor 1	Protein Coding	52	GC08M016107	37.2		EGF
161		EGF	Epidermal Growth Factor	Protein Coding	58	GC04P109912	37.2		ARID1A
162		ARID1A	AT-Rich Interaction Domain 1A	Protein Coding	52	GC01P026693	37.07		NTHL1
163		NTHL1	Nth Like DNA Glycosylase 1	Protein Coding	51	GC16M008091	37		ZFHX3
164		ZFHX3	Zinc Finger Homeobox 3	Protein Coding	48	GC16M072782	36.81		ESR2
165		ESR2	Estrogen Receptor 2	Protein Coding	56	GC14M064084	36.79		WT1
166		WT1	WT1 Transcription Factor	Protein Coding	55	GC11M032365	36.51		TNF
167		TNF	Tumor Necrosis Factor	Protein Coding	59	GC06P092154	36.47		RAD54L
168		RAD54L	RAD54 Like	Protein Coding	53	GC01P046365	36.15		PHB1
169		PHB1	Prohibitin 1	Protein Coding	53	GC17M052178	36.15		BUB1B
170		BUB1B	BUB1 Mitotic Checkpoint Serine/Threonine Kinase B	Protein Coding	56	GC15P040161	36.07		POLK
171		POLK	DNA Polymerase Kappa	Protein Coding	49	GC05P075511	36.05		SRD5A2
172		SRD5A2	Steroid 5 Alpha-Reductase 2	Protein Coding	49	GC02M031522	35.89		HIF1A
173		HIF1A	Hypoxia Inducible Factor 1 Subunit Alpha	Protein Coding	54	GC14P061695	35.84		MIR25
174		MIR25	MicroRNA 25	RNA Gene	22	GC07M100093	35.7		MMP9
175		MMP9	Matrix Metallopeptidase 9	Protein Coding	61	GC20P046008	35.56		CDKN3
176		CDKN3	Cyclin Dependent Kinase Inhibitor 3	Protein Coding	48	GC14P054398	35.43		MIR183
177		MIR183	MicroRNA 183	RNA Gene	22	GC07M129844	35.34		MAP3K1
178		MAP3K1	Mitogen-Activated Protein Kinase Kinase Kinase 1	Protein Coding	56	GC05P056815	35.23		DCC
179		DCC	DCC Netrin 1 Receptor	Protein Coding	53	GC18P052340	35.22		MIR146B
180		MIR146B	MicroRNA 146b	RNA Gene	24	GC10P102436	35.19		XRCC2
181		XRCC2	X-Ray Repair Cross Complementing 2	Protein Coding	47	GC07M152644	35.14		ERCC2
182		ERCC2	ERCC Excision Repair 2, TFIIH Core Complex Helicase Subunit	Protein Coding	53	GC19M045349	35.08		MUC1
183		MUC1	Mucin 1, Cell Surface Associated	Protein Coding	55	GC01M155185	35.06		AREL1
184		AREL1	Apoptosis Resistant E3 Ubiquitin Protein Ligase 1	Protein Coding	43	GC14M074653	34.87		SUZ12
185		SUZ12	SUZ12 Polycomb Repressive Complex 2 Subunit	Protein Coding	48	GC17P031937	34.68		ABRAXAS1
186		ABRAXAS1	Abraxas 1, BRCA1 A Complex Subunit	Protein Coding	44	GC04M083461	34.19		SMARCB1
187		SMARCB1	SWI/SNF Related, Matrix Associated, Actin Dependent Regulator Of Chromatin, Subfamily B, Member 1	Protein Coding	53	GC22P023786	34.09		MIR192
188		MIR192	MicroRNA 192	RNA Gene	24	GC11M064891	33.96		MAPK1
189		MAPK1	Mitogen-Activated Protein Kinase 1	Protein Coding	59	GC22M021759	33.92		BUB1
190		BUB1	BUB1 Mitotic Checkpoint Serine/Threonine Kinase	Protein Coding	56	GC02M110637	33.83		MIR100
191		MIR100	MicroRNA 100	RNA Gene	24	GC11M122152	33.21		MIR140
192		MIR140	MicroRNA 140	RNA Gene	26	GC16P069934	33.12		HMMR
193		HMMR	Hyaluronan Mediated Motility Receptor	Protein Coding	50	GC05P163480	32.97		IGF1
194		IGF1	Insulin Like Growth Factor 1	Protein Coding	55	GC12M102395	32.78		CASP3
195		CASP3	Caspase 3	Protein Coding	57	GC04M184627	32.69		SOX9
196		SOX9	SRY-Box Transcription Factor 9	Protein Coding	52	GC17P072121	32.66		PPP2R1B
197		PPP2R1B	Protein Phosphatase 2 Scaffold Subunit Abeta	Protein Coding	53	GC11M111695	32.6		MSMB
198		MSMB	Microseminoprotein Beta	Protein Coding	47	GC10M046033	32.51		AXIN1
199		AXIN1	Axin 1	Protein Coding	53	GC16M000287	32.38		BCL10
200		BCL10	BCL10 Immune Signaling Adaptor	Protein Coding	51	GC01M085265	32.33		TLR2
201		TLR2	Toll Like Receptor 2	Protein Coding	59	GC04P153684	32.31		CASC2
202		CASC2	Cancer Susceptibility 2	RNA Gene	29	GC10P118046	32.22		FHIT
203		FHIT	Fragile Histidine Triad Diadenosine Triphosphatase	Protein Coding	51	GC03M059747	32.22		BIRC5
204		BIRC5	Baculoviral IAP Repeat Containing 5	Protein Coding	52	GC17P078214	32.17		MGMT
205		MGMT	O-6-Methylguanine-DNA Methyltransferase	Protein Coding	56	GC10P129467	32.13		KDR
206		KDR	Kinase Insert Domain Receptor	Protein Coding	60	GC04M055078	32.13		GSTP1
207		GSTP1	Glutathione S-Transferase Pi 1	Protein Coding	57	GC11P067583	32.06		MIRLET7A1
208		MIRLET7A1	MicroRNA Let-7a-1	RNA Gene	23	GC09P094175	32.05		CXCR4
209		CXCR4	C-X-C Motif Chemokine Receptor 4	Protein Coding	59	GC02M136114	31.82		MIR107
210		MIR107	MicroRNA 107	RNA Gene	23	GC10M089604	31.73		MIR150
211		MIR150	MicroRNA 150	RNA Gene	24	GC19M049500	31.63		PDGFRA
212		PDGFRA	Platelet Derived Growth Factor Receptor Alpha	Protein Coding	60	GC04P054229	31.54		MIR199B
213		MIR199B	MicroRNA 199b	RNA Gene	22	GC09M128244	31.52		MIR206
214		MIR206	MicroRNA 206	RNA Gene	23	GC06P052144	31.5		CYP1A1
215		CYP1A1	Cytochrome P450 Family 1 Subfamily A Member 1	Protein Coding	55	GC15M074719	31.43		HPC14
216		HPC14	Prostate Cancer, Hereditary, 14	Genetic Locus	2	GC11U901301	31.38		MIR196A2
217		MIR196A2	MicroRNA 196a-2	RNA Gene	25	GC12P055232	31.23		IGF1R
218		IGF1R	Insulin Like Growth Factor 1 Receptor	Protein Coding	61	GC15P098648	31.22		TP73
219		TP73	Tumor Protein P73	Protein Coding	52	GC01P003652	31.22		PTPN11
220		PTPN11	Protein Tyrosine Phosphatase Non-Receptor Type 11	Protein Coding	61	GC12P112418	31.2		CXCL8
221		CXCL8	C-X-C Motif Chemokine Ligand 8	Protein Coding	50	GC04P073740	31.17		YWHAE
222		YWHAE	Tyrosine 3-Monooxygenase/Tryptophan 5-Monooxygenase Activation Protein Epsilon	Protein Coding	56	GC17M006716	31.06		JAZF1
223		JAZF1	JAZF Zinc Finger 1	Protein Coding	44	GC07M027830	31.01		CYP2A6
224		CYP2A6	Cytochrome P450 Family 2 Subfamily A Member 6	Protein Coding	53	GC19M040843	31.01		DLC1
225		DLC1	DLC1 Rho GTPase Activating Protein	Protein Coding	51	GC08M013083	30.86		ATR
226		ATR	ATR Serine/Threonine Kinase	Protein Coding	59	GC03M142449	30.79		WWOX
227		WWOX	WW Domain Containing Oxidoreductase	Protein Coding	52	GC16P078099	30.58		CD274
228		CD274	CD274 Molecule	Protein Coding	52	GC09P005450	30.58		H19
229		H19	H19 Imprinted Maternally Expressed Transcript	RNA Gene	30	GC11M001995	30.56		SDHA
230		SDHA	Succinate Dehydrogenase Complex Flavoprotein Subunit A	Protein Coding	54	GC05P000220	30.52		FGFR1
231		FGFR1	Fibroblast Growth Factor Receptor 1	Protein Coding	63	GC08M038400	30.51		UCA1
232		UCA1	Urothelial Cancer Associated 1	RNA Gene	26	GC19P015828	30.45		POT1
233		POT1	Protection Of Telomeres 1	Protein Coding	48	GC07M124822	30.43		CD44
234		CD44	CD44 Molecule (Indian Blood Group)	Protein Coding	55	GC11P035139	30.41		MCC
235		MCC	MCC Regulator Of WNT Signaling Pathway	Protein Coding	47	GC05M113022	30.4		NKX2-1
236		NKX2-1	NK2 Homeobox 1	Protein Coding	53	GC14M036516	30.31		MMP1
237		MMP1	Matrix Metallopeptidase 1	Protein Coding	57	GC11M102810	30.13		SDHC
238		SDHC	Succinate Dehydrogenase Complex Subunit C	Protein Coding	50	GC01P161314	30.1		MIR133B
239		MIR133B	MicroRNA 133b	RNA Gene	23	GC06P052148	30.04		MUC16
240		MUC16	Mucin 16, Cell Surface Associated	Protein Coding	44	GC19M008848	30.01		MIR148A
241		MIR148A	MicroRNA 148a	RNA Gene	22	GC07M025950	29.91		MIR137
242		MIR137	MicroRNA 137	RNA Gene	21	GC01M098046	29.79		TYMS
243		TYMS	Thymidylate Synthetase	Protein Coding	56	GC18P000657	29.7		IL1RN
244		IL1RN	Interleukin 1 Receptor Antagonist	Protein Coding	57	GC02P123802	29.68		FGF2
245		FGF2	Fibroblast Growth Factor 2	Protein Coding	52	GC04P122826	29.49		MIR483
246		MIR483	MicroRNA 483	RNA Gene	23	GC11M004509	29.31		PARP1
247		PARP1	Poly(ADP-Ribose) Polymerase 1	Protein Coding	58	GC01M226360	29.25		PLAU
248		PLAU	Plasminogen Activator, Urokinase	Protein Coding	59	GC10P073909	29.22		SMAD3
249		SMAD3	SMAD Family Member 3	Protein Coding	59	GC15P067063	29.2		IL7R
250		IL7R	Interleukin 7 Receptor	Protein Coding	52	GC05P035852	29.19		GREM1
251		GREM1	Gremlin 1, DAN Family BMP Antagonist	Protein Coding	50	GC15P046226	29.17		IL10
252		IL10	Interleukin 10	Protein Coding	55	GC01M206767	29.14		MIR342
253		MIR342	MicroRNA 342	RNA Gene	22	GC14P100109	29.07		ERCC1
254		ERCC1	ERCC Excision Repair 1, Endonuclease Non-Catalytic Subunit	Protein Coding	52	GC19M070729	29.05		ERBB3
255		ERBB3	Erb-B2 Receptor Tyrosine Kinase 3	Protein Coding	60	GC12P057479	28.96		MIR98
256		MIR98	MicroRNA 98	RNA Gene	21	GC0XM053646	28.85		MKI67
257		MKI67	Marker Of Proliferation Ki-67	Protein Coding	51	GC10M128096	28.8		CYP17A1
258		CYP17A1	Cytochrome P450 Family 17 Subfamily A Member 1	Protein Coding	55	GC10M102830	28.76		GSTM1
259		GSTM1	Glutathione S-Transferase Mu 1	Protein Coding	49	GC01P109687	28.75		IDH1
260		IDH1	Isocitrate Dehydrogenase (NADP(+)) 1	Protein Coding	60	GC02M208236	28.75		MIR195
261		MIR195	MicroRNA 195	RNA Gene	22	GC17M007043	28.62		MIR197
262		MIR197	MicroRNA 197	RNA Gene	21	GC01P109598	28.59		CEACAM5
263		CEACAM5	CEA Cell Adhesion Molecule 5	Protein Coding	50	GC19P072938	28.57		CCAT1
264		CCAT1	Colon Cancer Associated Transcript 1	RNA Gene	17	GC08M127207	28.52		TGFA
265		TGFA	Transforming Growth Factor Alpha	Protein Coding	53	GC02M070447	28.51		SUFU
266		SUFU	SUFU Negative Regulator Of Hedgehog Signaling	Protein Coding	50	GC10P102503	28.16		KRT7
267		KRT7	Keratin 7	Protein Coding	48	GC12P052232	28.11		MIR30D
268		MIR30D	MicroRNA 30d	RNA Gene	21	GC08M134804	28.07		TGFBR1
269		TGFBR1	Transforming Growth Factor Beta Receptor 1	Protein Coding	61	GC09P099104	28.04		CKS1B
270		CKS1B	CDC28 Protein Kinase Regulatory Subunit 1B	Protein Coding	48	GC01P154974	28.01		CTAG1B
271		CTAG1B	Cancer/Testis Antigen 1B	Protein Coding	35	GC0XM154617	28		NFKB1
272		NFKB1	Nuclear Factor Kappa B Subunit 1	Protein Coding	60	GC04P102501	27.99		RASSF1
273		RASSF1	Ras Association Domain Family Member 1	Protein Coding	49	GC03M050329	27.95		FLT1
274		FLT1	Fms Related Receptor Tyrosine Kinase 1	Protein Coding	57	GC13M028300	27.89		MIR372
275		MIR372	MicroRNA 372	RNA Gene	18	GC19P073467	27.8		NOTCH1
276		NOTCH1	Notch Receptor 1	Protein Coding	60	GC09M137729	27.56		FAS
277		FAS	Fas Cell Surface Death Receptor	Protein Coding	57	GC10P094616	27.55		GALNT12
278		GALNT12	Polypeptide N-Acetylgalactosaminyltransferase 12	Protein Coding	47	GC09P098807	27.51		DNMT3A
279		DNMT3A	DNA Methyltransferase 3 Alpha	Protein Coding	57	GC02M025228	27.5		MIR106A
280		MIR106A	MicroRNA 106a	RNA Gene	21	GC0XM134339	27.45		MAP3K8
281		MAP3K8	Mitogen-Activated Protein Kinase Kinase Kinase 8	Protein Coding	53	GC10P030533	27.45		BCL2L1
282		BCL2L1	BCL2 Like 1	Protein Coding	55	GC20M031664	27.43		CCL2
283		CCL2	C-C Motif Chemokine Ligand 2	Protein Coding	56	GC17P034255	27.4		CYP1B1
284		CYP1B1	Cytochrome P450 Family 1 Subfamily B Member 1	Protein Coding	54	GC02M038066	27.4		MALAT1
285		MALAT1	Metastasis Associated Lung Adenocarcinoma Transcript 1	RNA Gene	27	GC11P070867	27.39		PDGFRL
286		PDGFRL	Platelet Derived Growth Factor Receptor Like	Protein Coding	50	GC08P017576	27.38		JAK2
287		JAK2	Janus Kinase 2	Protein Coding	60	GC09P004985	27.27		RNF43
288		RNF43	Ring Finger Protein 43	Protein Coding	46	GC17M058352	27.26		MIR15B
289		MIR15B	MicroRNA 15b	RNA Gene	22	GC03P160404	27.25		CXCL12
290		CXCL12	C-X-C Motif Chemokine Ligand 12	Protein Coding	51	GC10M044370	27.2		DNMT1
291		DNMT1	DNA Methyltransferase 1	Protein Coding	59	GC19M010133	27.17		IGFBP3
292		IGFBP3	Insulin Like Growth Factor Binding Protein 3	Protein Coding	54	GC07M045912	27.07		ABL1
293		ABL1	ABL Proto-Oncogene 1, Non-Receptor Tyrosine Kinase	Protein Coding	59	GC09P130713	27.07		PCNA
294		PCNA	Proliferating Cell Nuclear Antigen	Protein Coding	57	GC20M005114	27.02		ABCB1
295		ABCB1	ATP Binding Cassette Subfamily B Member 1	Protein Coding	57	GC07M087504	26.92		SMAD7
296		SMAD7	SMAD Family Member 7	Protein Coding	51	GC18M048919	26.89		RHOA
297		RHOA	Ras Homolog Family Member A	Protein Coding	57	GC03M049359	26.85		XRCC1
298		XRCC1	X-Ray Repair Cross Complementing 1	Protein Coding	51	GC19M043543	26.83		ITGB1
299		ITGB1	Integrin Subunit Beta 1	Protein Coding	57	GC10M033645	26.7		MIR10A
300		MIR10A	MicroRNA 10a	RNA Gene	24	GC17M048579	26.69		MIR181A1
301		MIR181A1	MicroRNA 181a-1	RNA Gene	21	GC01M198860	26.68		TNFSF10
302		TNFSF10	TNF Superfamily Member 10	Protein Coding	51	GC03M172505	26.66		FOXO1
303		FOXO1	Forkhead Box O1	Protein Coding	56	GC13M040555	26.64		HOTAIR
304		HOTAIR	HOX Transcript Antisense RNA	RNA Gene	27	GC12M053962	26.62		CDK2
305		CDK2	Cyclin Dependent Kinase 2	Protein Coding	58	GC12P055966	26.61		TERC
306		TERC	Telomerase RNA Component	RNA Gene	31	GC03M169765	26.6		MT-CO1
307		MT-CO1	Mitochondrially Encoded Cytochrome C Oxidase I	Protein Coding	38	GCMTP005906	26.57		CASP9
308		CASP9	Caspase 9	Protein Coding	53	GC01M015491	26.48		NQO2
309		NQO2	N-Ribosyldihydronicotinamide:Quinone Reductase 2	Protein Coding	51	GC06P003332	26.48		ERCC4
310		ERCC4	ERCC Excision Repair 4, Endonuclease Catalytic Subunit	Protein Coding	52	GC16P013920	26.47		CTLA4
311		CTLA4	Cytotoxic T-Lymphocyte Associated Protein 4	Protein Coding	54	GC02P203854	26.46		PTK2
312		PTK2	Protein Tyrosine Kinase 2	Protein Coding	55	GC08M140657	26.42		TYMP
313		TYMP	Thymidine Phosphorylase	Protein Coding	54	GC22M050525	26.29		MIR26A1
314		MIR26A1	MicroRNA 26a-1	RNA Gene	23	GC03P037969	26.22		HGF
315		HGF	Hepatocyte Growth Factor	Protein Coding	58	GC07M081699	26.17		STAT1
316		STAT1	Signal Transducer And Activator Of Transcription 1	Protein Coding	60	GC02M190908	26.15		MIR449A
317		MIR449A	MicroRNA 449a	RNA Gene	23	GC05M055171	26.14		RAD54B
318		RAD54B	RAD54 Homolog B	Protein Coding	49	GC08M094371	26.08		CDK6
319		CDK6	Cyclin Dependent Kinase 6	Protein Coding	59	GC07M092604	26.08		MTHFR
320		MTHFR	Methylenetetrahydrofolate Reductase	Protein Coding	54	GC01M011785	26.08		MMP7
321		MMP7	Matrix Metallopeptidase 7	Protein Coding	53	GC11M102425	26.05		MIR142
322		MIR142	MicroRNA 142	RNA Gene	24	GC17M058331	26.03		SLC2A1
323		SLC2A1	Solute Carrier Family 2 Member 1	Protein Coding	60	GC01M042925	25.99		GNAS
324		GNAS	GNAS Complex Locus	Protein Coding	56	GC20P058839	25.96		E2F1
325		E2F1	E2F Transcription Factor 1	Protein Coding	50	GC20M033675	25.92		VEGFC
326		VEGFC	Vascular Endothelial Growth Factor C	Protein Coding	53	GC04M176683	25.9		PDGFRB
327		PDGFRB	Platelet Derived Growth Factor Receptor Beta	Protein Coding	60	GC05M150113	25.8		TIMP1
328		TIMP1	TIMP Metallopeptidase Inhibitor 1	Protein Coding	52	GC0XP047711	25.79		SMAD2
329		SMAD2	SMAD Family Member 2	Protein Coding	59	GC18M047809	25.74		KLLN
330		KLLN	Killin, P53 Regulated DNA Replication Inhibitor	Protein Coding	36	GC10M087978	25.69		EZH2
331		EZH2	Enhancer Of Zeste 2 Polycomb Repressive Complex 2 Subunit	Protein Coding	60	GC07M148807	25.64		MAPK3
332		MAPK3	Mitogen-Activated Protein Kinase 3	Protein Coding	56	GC16M038440	25.6		AKT2
333		AKT2	AKT Serine/Threonine Kinase 2	Protein Coding	61	GC19M040230	25.49		PLA2G2A
334		PLA2G2A	Phospholipase A2 Group IIA	Protein Coding	53	GC01M019975	25.39		FOS
335		FOS	Fos Proto-Oncogene, AP-1 Transcription Factor Subunit	Protein Coding	57	GC14P075278	25.26		IGF2R
336		IGF2R	Insulin Like Growth Factor 2 Receptor	Protein Coding	52	GC06P159969	25.18		VIM
337		VIM	Vimentin	Protein Coding	57	GC10P017227	25.17		IFNG
338		IFNG	Interferon Gamma	Protein Coding	57	GC12M068154	25.16		IGFBP1
339		IGFBP1	Insulin Like Growth Factor Binding Protein 1	Protein Coding	50	GC07P048184	25.1		FANCE
340		FANCE	FA Complementation Group E	Protein Coding	49	GC06P092276	25.08		ERBB4
341		ERBB4	Erb-B2 Receptor Tyrosine Kinase 4	Protein Coding	61	GC02M211375	25.01		H2AC18
342		H2AC18	H2A Clustered Histone 18	Protein Coding	35	GC01M152688	24.99		RAF1
343		RAF1	Raf-1 Proto-Oncogene, Serine/Threonine Kinase	Protein Coding	61	GC03M012583	24.97		NCOA3
344		NCOA3	Nuclear Receptor Coactivator 3	Protein Coding	54	GC20P047501	24.92		MIR22
345		MIR22	MicroRNA 22	RNA Gene	23	GC17M001713	24.86		NF2
346		NF2	NF2, Moesin-Ezrin-Radixin Like (MERLIN) Tumor Suppressor	Protein Coding	55	GC22P029603	24.86		MIR199A1
347		MIR199A1	MicroRNA 199a-1	RNA Gene	22	GC19M010817	24.85		FN1
348		FN1	Fibronectin 1	Protein Coding	57	GC02M215360	24.85		GPER1
349		GPER1	G Protein-Coupled Estrogen Receptor 1	Protein Coding	48	GC07P003391	24.84		MIR23A
350		MIR23A	MicroRNA 23a	RNA Gene	23	GC19M014657	24.8		MMP14
351		MMP14	Matrix Metallopeptidase 14	Protein Coding	57	GC14P034667	24.73		MIR196B
352		MIR196B	MicroRNA 196b	RNA Gene	24	GC07M027657	24.67		CCNA2
353		CCNA2	Cyclin A2	Protein Coding	52	GC04M121816	24.65		HSPB1
354		HSPB1	Heat Shock Protein Family B (Small) Member 1	Protein Coding	59	GC07P076302	24.64		DMD
355		DMD	Dystrophin	Protein Coding	52	GC0XM031097	24.58		RARB
356		RARB	Retinoic Acid Receptor Beta	Protein Coding	56	GC03P024689	24.55		ZEB1
357		ZEB1	Zinc Finger E-Box Binding Homeobox 1	Protein Coding	56	GC10P031318	24.55		SETD2
358		SETD2	SET Domain Containing 2, Histone Lysine Methyltransferase	Protein Coding	53	GC03M047033	24.53		CCAT2
359		CCAT2	Colon Cancer Associated Transcript 2	RNA Gene	15	GC08P127400	24.28		TNFRSF10B
360		TNFRSF10B	TNF Receptor Superfamily Member 10b	Protein Coding	57	GC08M023020	24.27		PRKCA
361		PRKCA	Protein Kinase C Alpha	Protein Coding	57	GC17P066302	24.24		CTSD
362		CTSD	Cathepsin D	Protein Coding	59	GC11M001752	24.15		AKT3
363		AKT3	AKT Serine/Threonine Kinase 3	Protein Coding	61	GC01M243488	24.12		MAPK8
364		MAPK8	Mitogen-Activated Protein Kinase 8	Protein Coding	57	GC10P048306	24.11		TWIST1
365		TWIST1	Twist Family BHLH Transcription Factor 1	Protein Coding	52	GC07M019020	24.04		RELA
366		RELA	RELA Proto-Oncogene, NF-KB Subunit	Protein Coding	59	GC11M065653	24.03		KRT20
367		KRT20	Keratin 20	Protein Coding	46	GC17M040875	24.03		INS
368		INS	Insulin	Protein Coding	55	GC11M002159	23.94		MAX
369		MAX	MYC Associated Factor X	Protein Coding	53	GC14M065133	23.94		SERPINE1
370		SERPINE1	Serpin Family E Member 1	Protein Coding	57	GC07P101127	23.92		MEG3
371		MEG3	Maternally Expressed 3	RNA Gene	31	GC14P110892	23.8		TIMP2
372		TIMP2	TIMP Metallopeptidase Inhibitor 2	Protein Coding	48	GC17M078852	23.8		PIK3CG
373		PIK3CG	Phosphatidylinositol-4,5-Bisphosphate 3-Kinase Catalytic Subunit Gamma	Protein Coding	55	GC07P106865	23.79		CCNB1
374		CCNB1	Cyclin B1	Protein Coding	53	GC05P069167	23.78		KLK3
375		KLK3	Kallikrein Related Peptidase 3	Protein Coding	53	GC19P050854	23.77		FANCD2
376		FANCD2	FA Complementation Group D2	Protein Coding	52	GC03P010026	23.76		MME
377		MME	Membrane Metalloendopeptidase	Protein Coding	57	GC03P155024	23.74		DNMT3B
378		DNMT3B	DNA Methyltransferase 3 Beta	Protein Coding	57	GC20P032762	23.72		NUTM2B
379		NUTM2B	NUT Family Member 2B	Protein Coding	30	GC10P095002	23.67		PTPRJ
380		PTPRJ	Protein Tyrosine Phosphatase Receptor Type J	Protein Coding	55	GC11P048002	23.67		OGG1
381		OGG1	8-Oxoguanine DNA Glycosylase	Protein Coding	53	GC03P013609	23.62		SMARCE1
382		SMARCE1	SWI/SNF Related, Matrix Associated, Actin Dependent Regulator Of Chromatin, Subfamily E, Member 1	Protein Coding	51	GC17M040624	23.61		COMT
383		COMT	Catechol-O-Methyltransferase	Protein Coding	59	GC22P019941	23.6		SPINK1
384		SPINK1	Serine Peptidase Inhibitor Kazal Type 1	Protein Coding	48	GC05M147825	23.52		MIR661
385		MIR661	MicroRNA 661	RNA Gene	19	GC08M143945	23.51		ABCG2
386		ABCG2	ATP Binding Cassette Subfamily G Member 2 (Junior Blood Group)	Protein Coding	56	GC04M088090	23.49		ERCC5
387		ERCC5	ERCC Excision Repair 5, Endonuclease	Protein Coding	51	GC13P102845	23.46		TCF7L2
388		TCF7L2	Transcription Factor 7 Like 2	Protein Coding	53	GC10P112950	23.44		SPP1
389		SPP1	Secreted Phosphoprotein 1	Protein Coding	53	GC04P087975	23.4		TFF1
390		TFF1	Trefoil Factor 1	Protein Coding	49	GC21M042362	23.39		SNAI1
391		SNAI1	Snail Family Transcriptional Repressor 1	Protein Coding	51	GC20P049982	23.37		CSF1
392		CSF1	Colony Stimulating Factor 1	Protein Coding	51	GC01P109911	23.33		MYCN
393		MYCN	MYCN Proto-Oncogene, BHLH Transcription Factor	Protein Coding	53	GC02P015954	23.32		TOP2A
394		TOP2A	DNA Topoisomerase II Alpha	Protein Coding	57	GC17M040388	23.24		GSK3B
395		GSK3B	Glycogen Synthase Kinase 3 Beta	Protein Coding	57	GC03M119821	23.23		MIR191
396		MIR191	MicroRNA 191	RNA Gene	24	GC03M051545	23.22		MITF
397		MITF	Melanocyte Inducing Transcription Factor	Protein Coding	55	GC03P069788	23.22		TIMP3
398		TIMP3	TIMP Metallopeptidase Inhibitor 3	Protein Coding	50	GC22P044970	23.16		MIR510
399		MIR510	MicroRNA 510	RNA Gene	16	GC0XM147272	23.16		NME1
400		NME1	NME/NM23 Nucleoside Diphosphate Kinase 1	Protein Coding	51	GC17P062974	23.13		CYCS
401		CYCS	Cytochrome C, Somatic	Protein Coding	55	GC07M025118	23.05		PKHD1
402		PKHD1	PKHD1 Ciliary IPT Domain Containing Fibrocystin/Polyductin	Protein Coding	45	GC06M072064	23		RAC1
403		RAC1	Rac Family Small GTPase 1	Protein Coding	55	GC07P006377	22.95		FASN
404		FASN	Fatty Acid Synthase	Protein Coding	55	GC17M082078	22.88		XPA
405		XPA	XPA, DNA Damage Recognition And Repair Factor	Protein Coding	51	GC09M097654	22.87		MIR152
406		MIR152	MicroRNA 152	RNA Gene	23	GC17M048037	22.79		FLT4
407		FLT4	Fms Related Receptor Tyrosine Kinase 4	Protein Coding	59	GC05M180644	22.75		PDCD1
408		PDCD1	Programmed Cell Death 1	Protein Coding	55	GC02M241849	22.68		DDB2
409		DDB2	Damage Specific DNA Binding Protein 2	Protein Coding	53	GC11P047237	22.66		CREB1
410		CREB1	CAMP Responsive Element Binding Protein 1	Protein Coding	56	GC02P207529	22.64		MIR30A
411		MIR30A	MicroRNA 30a	RNA Gene	22	GC06M071403	22.55		NPM1
412		NPM1	Nucleophosmin 1	Protein Coding	57	GC05P171387	22.52		LEF1
413		LEF1	Lymphoid Enhancer Binding Factor 1	Protein Coding	55	GC04M108047	22.46		SLMAP
414		SLMAP	Sarcolemma Associated Protein	Protein Coding	44	GC03P057894	22.45		MT-ND1
415		MT-ND1	Mitochondrially Encoded NADH:Ubiquinone Oxidoreductase Core Subunit 1	Protein Coding	36	GCMTP003309	22.34		NFKBIA
416		NFKBIA	NFKB Inhibitor Alpha	Protein Coding	57	GC14M035401	22.33		RPS6KB1
417		RPS6KB1	Ribosomal Protein S6 Kinase B1	Protein Coding	55	GC17P059893	22.32		NUTM2A
418		NUTM2A	NUT Family Member 2A	Protein Coding	34	GC10P094548	22.29		TH2LCRR
419		TH2LCRR	T Helper Type 2 Locus Control Region Associated RNA	RNA Gene	17	GC05M132631	22.23		GNRH1
420		GNRH1	Gonadotropin Releasing Hormone 1	Protein Coding	47	GC08M025419	22.22		TP63
421		TP63	Tumor Protein P63	Protein Coding	53	GC03P189598	22.18		CDK1
422		CDK1	Cyclin Dependent Kinase 1	Protein Coding	54	GC10P060772	22.1		CYP3A4
423		CYP3A4	Cytochrome P450 Family 3 Subfamily A Member 4	Protein Coding	56	GC07M099759	22.1		PRKCD
424		PRKCD	Protein Kinase C Delta	Protein Coding	59	GC03P053156	22.09		AREG
425		AREG	Amphiregulin	Protein Coding	50	GC04P074445	22.07		PRKAR1A
426		PRKAR1A	Protein Kinase CAMP-Dependent Type I Regulatory Subunit Alpha	Protein Coding	57	GC17P069214	22.05		CDX2
427		CDX2	Caudal Type Homeobox 2	Protein Coding	48	GC13M027962	22.02		MIR181A2
428		MIR181A2	MicroRNA 181a-2	RNA Gene	22	GC09P124692	22		PTPN12
429		PTPN12	Protein Tyrosine Phosphatase Non-Receptor Type 12	Protein Coding	55	GC07P077537	21.99		LEP
430		LEP	Leptin	Protein Coding	53	GC07P128241	21.95		CDKN2B
431		CDKN2B	Cyclin Dependent Kinase Inhibitor 2B	Protein Coding	53	GC09M022002	21.93		GAS5
432		GAS5	Growth Arrest Specific 5	RNA Gene	26	GC01M173947	21.85		MIR193A
433		MIR193A	MicroRNA 193a	RNA Gene	22	GC17P031559	21.85		CFLAR
434		CFLAR	CASP8 And FADD Like Apoptosis Regulator	Protein Coding	51	GC02P201122	21.85		ANXA5
435		ANXA5	Annexin A5	Protein Coding	52	GC04M121667	21.81		HFE
436		HFE	Homeostatic Iron Regulator	Protein Coding	52	GC06P026087	21.7		NTRK1
437		NTRK1	Neurotrophic Receptor Tyrosine Kinase 1	Protein Coding	57	GC01P156815	21.69		CDH2
438		CDH2	Cadherin 2	Protein Coding	59	GC18M028088	21.67		TLR4
439		TLR4	Toll Like Receptor 4	Protein Coding	58	GC09P117704	21.66		PCAT1
440		PCAT1	Prostate Cancer Associated Transcript 1	RNA Gene	20	GC08P126553	21.66		MIR181B1
441		MIR181B1	MicroRNA 181b-1	RNA Gene	22	GC01M198858	21.63		EBAG9
442		EBAG9	Estrogen Receptor Binding Site Associated Antigen 9	Protein Coding	44	GC08P109536	21.6		NEAT1
443		NEAT1	Nuclear Paraspeckle Assembly Transcript 1	RNA Gene	28	GC11P070859	21.56		FOXO3
444		FOXO3	Forkhead Box O3	Protein Coding	53	GC06P108559	21.51		SOD2
445		SOD2	Superoxide Dismutase 2	Protein Coding	53	GC06M159669	21.48		DROSHA
446		DROSHA	Drosha Ribonuclease III	Protein Coding	51	GC05M031401	21.4		PAK1
447		PAK1	P21 (RAC1) Activated Kinase 1	Protein Coding	57	GC11M100100	21.38		GLI1
448		GLI1	GLI Family Zinc Finger 1	Protein Coding	56	GC12P057616	21.35		SEC23B
449		SEC23B	SEC23 Homolog B, COPII Coat Complex Component	Protein Coding	50	GC20P018507	21.35		GJA1
450		GJA1	Gap Junction Protein Alpha 1	Protein Coding	57	GC06P121436	21.2		CCNE1
451		CCNE1	Cyclin E1	Protein Coding	55	GC19P029811	21.18		PROM1
452		PROM1	Prominin 1	Protein Coding	53	GC04M015965	21.18		SERPINB5
453		SERPINB5	Serpin Family B Member 5	Protein Coding	49	GC18P063476	21.17		PIK3R2
454		PIK3R2	Phosphoinositide-3-Kinase Regulatory Subunit 2	Protein Coding	56	GC19P018153	21.13		HSD17B1
455		HSD17B1	Hydroxysteroid 17-Beta Dehydrogenase 1	Protein Coding	48	GC17P061989	21.1		JAK1
456		JAK1	Janus Kinase 1	Protein Coding	60	GC01M064833	21.08		EZR
457		EZR	Ezrin	Protein Coding	53	GC06M158765	21.07		XIAP
458		XIAP	X-Linked Inhibitor Of Apoptosis	Protein Coding	59	GC0XP123859	21.03		FAN1
459		FAN1	FANCD2 And FANCI Associated Nuclease 1	Protein Coding	45	GC15P046105	21.02		CHEK1
460		CHEK1	Checkpoint Kinase 1	Protein Coding	56	GC11P125625	21		NQO1
461		NQO1	NAD(P)H Quinone Dehydrogenase 1	Protein Coding	55	GC16M069706	20.93		CA9
462		CA9	Carbonic Anhydrase 9	Protein Coding	53	GC09P035673	20.93		SP1
463		SP1	Sp1 Transcription Factor	Protein Coding	53	GC12P053380	20.92		UGT1A1
464		UGT1A1	UDP Glucuronosyltransferase Family 1 Member A1	Protein Coding	57	GC02P233760	20.76		ETS1
465		ETS1	ETS Proto-Oncogene 1, Transcription Factor	Protein Coding	53	GC11M128458	20.62		HDAC9
466		HDAC9	Histone Deacetylase 9	Protein Coding	56	GC07P018086	20.61		ABCC1
467		ABCC1	ATP Binding Cassette Subfamily C Member 1	Protein Coding	56	GC16P015949	20.57		CSF1R
468		CSF1R	Colony Stimulating Factor 1 Receptor	Protein Coding	59	GC05M150053	20.56		IDH2
469		IDH2	Isocitrate Dehydrogenase (NADP(+)) 2	Protein Coding	60	GC15M090083	20.54		SHBG
470		SHBG	Sex Hormone Binding Globulin	Protein Coding	48	GC17P007613	20.51		MTUS1
471		MTUS1	Microtubule Associated Scaffold Protein 1	Protein Coding	42	GC08M017643	20.41		E2F3
472		E2F3	E2F Transcription Factor 3	Protein Coding	48	GC06P020402	20.29		CDKN2B-AS1
473		CDKN2B-AS1	CDKN2B Antisense RNA 1	RNA Gene	26	GC09P021994	20.28		HSP90AA1
474		HSP90AA1	Heat Shock Protein 90 Alpha Family Class A Member 1	Protein Coding	57	GC14M102080	20.27		FGF1
475		FGF1	Fibroblast Growth Factor 1	Protein Coding	54	GC05M142555	20.2		CYP1A2
476		CYP1A2	Cytochrome P450 Family 1 Subfamily A Member 2	Protein Coding	52	GC15P074748	20.14		PIK3CB
477		PIK3CB	Phosphatidylinositol-4,5-Bisphosphate 3-Kinase Catalytic Subunit Beta	Protein Coding	55	GC03M138652	20.1		VDR
478		VDR	Vitamin D Receptor	Protein Coding	56	GC12M047841	20.07		BAD
479		BAD	BCL2 Associated Agonist Of Cell Death	Protein Coding	51	GC11M099650	20.07		MMP3
480		MMP3	Matrix Metallopeptidase 3	Protein Coding	57	GC11M102835	20		INS-IGF2
481		INS-IGF2	INS-IGF2 Readthrough	Protein Coding	31	GC11M004508	19.99		TUG1
482		TUG1	Taurine Up-Regulated 1	Protein Coding	26	GC22P030969	19.98		ANGPT2
483		ANGPT2	Angiopoietin 2	Protein Coding	55	GC08M006499	19.97		EIF4EBP1
484		EIF4EBP1	Eukaryotic Translation Initiation Factor 4E Binding Protein 1	Protein Coding	53	GC08P038607	19.79		CTNND1
485		CTNND1	Catenin Delta 1	Protein Coding	52	GC11P058206	19.78		IL1A
486		IL1A	Interleukin 1 Alpha	Protein Coding	52	GC02M112773	19.77		S100A6
487		S100A6	S100 Calcium Binding Protein A6	Protein Coding	48	GC01M153570	19.75		CCR6
488		CCR6	C-C Motif Chemokine Receptor 6	Protein Coding	51	GC06P167111	19.75		HABP2
489		HABP2	Hyaluronan Binding Protein 2	Protein Coding	52	GC10P113550	19.68		IGFBP2
490		IGFBP2	Insulin Like Growth Factor Binding Protein 2	Protein Coding	51	GC02P216632	19.67		GATA2
491		GATA2	GATA Binding Protein 2	Protein Coding	55	GC03M128479	19.66		SERPINA3
492		SERPINA3	Serpin Family A Member 3	Protein Coding	50	GC14P094612	19.65		MCL1
493		MCL1	MCL1 Apoptosis Regulator, BCL2 Family Member	Protein Coding	55	GC01M152731	19.64		PLK1
494		PLK1	Polo Like Kinase 1	Protein Coding	58	GC16P024566	19.6		NFE2L2
495		NFE2L2	NFE2 Like BZIP Transcription Factor 2	Protein Coding	57	GC02M177227	19.57		KRT19
496		KRT19	Keratin 19	Protein Coding	50	GC17M041523	19.57		EWSR1
497		EWSR1	EWS RNA Binding Protein 1	Protein Coding	51	GC22P044790	19.56		BMP2
498		BMP2	Bone Morphogenetic Protein 2	Protein Coding	53	GC20P006767	19.53		EPHB4
499		EPHB4	EPH Receptor B4	Protein Coding	60	GC07M102433	19.53		VEGFD
500		VEGFD	Vascular Endothelial Growth Factor D	Protein Coding	47	GC0XM015345	19.49		BCAR4
501		BCAR4	Breast Cancer Anti-Estrogen Resistance 4	RNA Gene	20	GC16M012495	19.49		MIR99A
502		MIR99A	MicroRNA 99a	RNA Gene	24	GC21P016539	19.47		PLAUR
503		PLAUR	Plasminogen Activator, Urokinase Receptor	Protein Coding	52	GC19M043646	19.42		KRT8
504		KRT8	Keratin 8	Protein Coding	53	GC12M052897	19.4		JUP
505		JUP	Junction Plakoglobin	Protein Coding	55	GC17M041754	19.38		RHBDF2
506		RHBDF2	Rhomboid 5 Homolog 2	Protein Coding	49	GC17M076470	19.37		CSF3
507		CSF3	Colony Stimulating Factor 3	Protein Coding	47	GC17P040015	19.36		SNAI2
508		SNAI2	Snail Family Transcriptional Repressor 2	Protein Coding	51	GC08M048917	19.35		DPYD
509		DPYD	Dihydropyrimidine Dehydrogenase	Protein Coding	59	GC01M097015	19.34		DHFR
510		DHFR	Dihydrofolate Reductase	Protein Coding	55	GC05M080626	19.33		CDH13
511		CDH13	Cadherin 13	Protein Coding	51	GC16P082626	19.31		IFI27
512		IFI27	Interferon Alpha Inducible Protein 27	Protein Coding	44	GC14P094104	19.3		CDH3
513		CDH3	Cadherin 3	Protein Coding	54	GC16P068637	19.26		CCL5
514		CCL5	C-C Motif Chemokine Ligand 5	Protein Coding	51	GC17M035871	19.25		BMI1
515		BMI1	BMI1 Proto-Oncogene, Polycomb Ring Finger	Protein Coding	50	GC10P022326	19.18		HSPA5
516		HSPA5	Heat Shock Protein Family A (Hsp70) Member 5	Protein Coding	55	GC09M125234	19.18		YAP1
517		YAP1	Yes1 Associated Transcriptional Regulator	Protein Coding	55	GC11P102110	19.13		HLA-G
518		HLA-G	Major Histocompatibility Complex, Class I, G	Protein Coding	50	GC06P092102	19.13		CD34
519		CD34	CD34 Molecule	Protein Coding	52	GC01M207880	19.08		HDAC1
520		HDAC1	Histone Deacetylase 1	Protein Coding	57	GC01P032292	19.07		PPP2R1A
521		PPP2R1A	Protein Phosphatase 2 Scaffold Subunit Aalpha	Protein Coding	54	GC19P073371	19.05		ENG
522		ENG	Endoglin	Protein Coding	55	GC09M127815	19.01		RUNX3
523		RUNX3	RUNX Family Transcription Factor 3	Protein Coding	50	GC01M024899	18.96		CSF2
524		CSF2	Colony Stimulating Factor 2	Protein Coding	51	GC05P132073	18.95		IL4
525		IL4	Interleukin 4	Protein Coding	53	GC05P132673	18.93		BMP6
526		BMP6	Bone Morphogenetic Protein 6	Protein Coding	50	GC06P007726	18.93		MIR181C
527		MIR181C	MicroRNA 181c	RNA Gene	22	GC19P014857	18.89		CAV1
528		CAV1	Caveolin 1	Protein Coding	55	GC07P116524	18.89		CALB2
529		CALB2	Calbindin 2	Protein Coding	46	GC16P071358	18.88		AFP
530		AFP	Alpha Fetoprotein	Protein Coding	53	GC04P073431	18.86		MIR320A
531		MIR320A	MicroRNA 320a	RNA Gene	24	GC08M022274	18.83		MIR424
532		MIR424	MicroRNA 424	RNA Gene	21	GC0XM134700	18.82		NAT2
533		NAT2	N-Acetyltransferase 2	Protein Coding	47	GC08P018391	18.82		WRN
534		WRN	WRN RecQ Like Helicase	Protein Coding	53	GC08P031033	18.8		ADIPOQ
535		ADIPOQ	Adiponectin, C1Q And Collagen Domain Containing	Protein Coding	52	GC03P186842	18.73		ENO2
536		ENO2	Enolase 2	Protein Coding	54	GC12P006913	18.71		THBS1
537		THBS1	Thrombospondin 1	Protein Coding	52	GC15P039581	18.68		STS
538		STS	Steroid Sulfatase	Protein Coding	52	GC0XP007146	18.66		IRS1
539		IRS1	Insulin Receptor Substrate 1	Protein Coding	53	GC02M226731	18.65		CLDN4
540		CLDN4	Claudin 4	Protein Coding	46	GC07P073799	18.63		XPC
541		XPC	XPC Complex Subunit, DNA Damage Recognition And Repair Factor	Protein Coding	52	GC03M021831	18.63		SST
542		SST	Somatostatin	Protein Coding	47	GC03M187668	18.63		LINC-ROR
543		LINC-ROR	Long Intergenic Non-Protein Coding RNA, Regulator Of Reprogramming	RNA Gene	18	GC18M057054	18.6		PVT1
544		PVT1	Pvt1 Oncogene	RNA Gene	28	GC08P127884	18.5		CDC25C
545		CDC25C	Cell Division Cycle 25C	Protein Coding	54	GC05M138285	18.49		MAPK14
546		MAPK14	Mitogen-Activated Protein Kinase 14	Protein Coding	58	GC06P092286	18.46		KRT18
547		KRT18	Keratin 18	Protein Coding	56	GC12P052948	18.44		GSTT1
548		GSTT1	Glutathione S-Transferase Theta 1	Protein Coding	38	GC22Mi00270	18.44		TGFB3
549		TGFB3	Transforming Growth Factor Beta 3	Protein Coding	54	GC14M075958	18.4		TGFB2
550		TGFB2	Transforming Growth Factor Beta 2	Protein Coding	58	GC01P218345	18.36		SYP
551		SYP	Synaptophysin	Protein Coding	52	GC0XM049187	18.3		MIR139
552		MIR139	MicroRNA 139	RNA Gene	23	GC11M072615	18.21		CHGA
553		CHGA	Chromogranin A	Protein Coding	50	GC14P092950	18.14		APEX1
554		APEX1	Apurinic/Apyrimidinic Endodeoxyribonuclease 1	Protein Coding	52	GC14P020455	18.1		GPC3
555		GPC3	Glypican 3	Protein Coding	53	GC0XM133535	18.06		CCND2
556		CCND2	Cyclin D2	Protein Coding	55	GC12P023493	18.05		TOP1
557		TOP1	DNA Topoisomerase I	Protein Coding	55	GC20P041028	18.05		WFDC2
558		WFDC2	WAP Four-Disulfide Core Domain 2	Protein Coding	44	GC20P045469	18.01		PAX8
559		PAX8	Paired Box 8	Protein Coding	51	GC02M113215	18		ERCC3
560		ERCC3	ERCC Excision Repair 3, TFIIH Core Complex Helicase Subunit	Protein Coding	53	GC02M127257	17.95		SOX2
561		SOX2	SRY-Box Transcription Factor 2	Protein Coding	52	GC03P181711	17.94		CRP
562		CRP	C-Reactive Protein	Protein Coding	53	GC01M159729	17.93		POU5F1
563		POU5F1	POU Class 5 Homeobox 1	Protein Coding	51	GC06M071676	17.91		CCN1
564		CCN1	Cellular Communication Network Factor 1	Protein Coding	47	GC01P085581	17.88		ICAM1
565		ICAM1	Intercellular Adhesion Molecule 1	Protein Coding	57	GC19P010749	17.86		LGALS3
566		LGALS3	Galectin 3	Protein Coding	52	GC14P055124	17.82		PRL
567		PRL	Prolactin	Protein Coding	50	GC06M022287	17.81		TOE1
568		TOE1	Target Of EGR1, Exonuclease	Protein Coding	45	GC01P045468	17.78		SRGAP1
569		SRGAP1	SLIT-ROBO Rho GTPase Activating Protein 1	Protein Coding	50	GC12P063844	17.74		INHA
570		INHA	Inhibin Subunit Alpha	Protein Coding	49	GC02P219569	17.7		SPOP
571		SPOP	Speckle Type BTB/POZ Protein	Protein Coding	51	GC17M049598	17.67		U2AF1
572		U2AF1	U2 Small Nuclear RNA Auxiliary Factor 1	Protein Coding	50	GC21M043092	17.66		FOXP3
573		FOXP3	Forkhead Box P3	Protein Coding	53	GC0XM049250	17.62		ITGB3
574		ITGB3	Integrin Subunit Beta 3	Protein Coding	59	GC17P062247	17.6		MUC5AC
575		MUC5AC	Mucin 5AC, Oligomeric Mucus/Gel-Forming	Protein Coding	46	GC11P002129	17.6		MIR375
576		MIR375	MicroRNA 375	RNA Gene	22	GC02M219001	17.58		EPHA2
577		EPHA2	EPH Receptor A2	Protein Coding	60	GC01M016124	17.54		ACVR1B
578		ACVR1B	Activin A Receptor Type 1B	Protein Coding	53	GC12P051951	17.53		PTENP1
579		PTENP1	Phosphatase And Tensin Homolog Pseudogene 1	Pseudogene	22	GC09M033673	17.53		CREBBP
580		CREBBP	CREB Binding Protein	Protein Coding	60	GC16M008258	17.49		SERPINB2
581		SERPINB2	Serpin Family B Member 2	Protein Coding	50	GC18P063871	17.47		CCND3
582		CCND3	Cyclin D3	Protein Coding	53	GC06M041934	17.46		PKM
583		PKM	Pyruvate Kinase M1/2	Protein Coding	56	GC15M072199	17.43		GNRHR
584		GNRHR	Gonadotropin Releasing Hormone Receptor	Protein Coding	54	GC04M067737	17.41		HNF1A
585		HNF1A	HNF1 Homeobox A	Protein Coding	53	GC12P120978	17.33		IL17A
586		IL17A	Interleukin 17A	Protein Coding	50	GC06P052186	17.32		LEPR
587		LEPR	Leptin Receptor	Protein Coding	57	GC01P065421	17.31		LEFTY2
588		LEFTY2	Left-Right Determination Factor 2	Protein Coding	51	GC01M225937	17.28		RARA
589		RARA	Retinoic Acid Receptor Alpha	Protein Coding	57	GC17P040309	17.27		TNFRSF10A
590		TNFRSF10A	TNF Receptor Superfamily Member 10a	Protein Coding	52	GC08M023190	17.26		HMGB1
591		HMGB1	High Mobility Group Box 1	Protein Coding	54	GC13M030456	17.25		BCAR1
592		BCAR1	BCAR1 Scaffold Protein, Cas Family Member	Protein Coding	50	GC16M075228	17.24		SULT1A1
593		SULT1A1	Sulfotransferase Family 1A Member 1	Protein Coding	50	GC16M038249	17.22		SOS1
594		SOS1	SOS Ras/Rac Guanine Nucleotide Exchange Factor 1	Protein Coding	56	GC02M039054	17.22		NRG1
595		NRG1	Neuregulin 1	Protein Coding	55	GC08P031639	17.21		IL7
596		IL7	Interleukin 7	Protein Coding	50	GC08M078689	17.21		SPARC
597		SPARC	Secreted Protein Acidic And Cysteine Rich	Protein Coding	56	GC05M151661	17.18		MIR9-1
598		MIR9-1	MicroRNA 9-1	RNA Gene	23	GC01M156420	17.17		CDKN1C
599		CDKN1C	Cyclin Dependent Kinase Inhibitor 1C	Protein Coding	52	GC11M004529	17.14		PSCA
600		PSCA	Prostate Stem Cell Antigen	Protein Coding	46	GC08P142670	17.12		FGF3
601		FGF3	Fibroblast Growth Factor 3	Protein Coding	51	GC11M099887	17.08		PTHLH
602		PTHLH	Parathyroid Hormone Like Hormone	Protein Coding	52	GC12M027959	17.07		HSPA4
603		HSPA4	Heat Shock Protein Family A (Hsp70) Member 4	Protein Coding	49	GC05P133054	17.05		NOS2
604		NOS2	Nitric Oxide Synthase 2	Protein Coding	56	GC17M027756	17.03		SKP2
605		SKP2	S-Phase Kinase Associated Protein 2	Protein Coding	50	GC05P036151	16.94		ANXA2
606		ANXA2	Annexin A2	Protein Coding	55	GC15M060347	16.92		NCOA1
607		NCOA1	Nuclear Receptor Coactivator 1	Protein Coding	51	GC02P024492	16.92		FGFR4
608		FGFR4	Fibroblast Growth Factor Receptor 4	Protein Coding	59	GC05P177086	16.91		PEBP1
609		PEBP1	Phosphatidylethanolamine Binding Protein 1	Protein Coding	53	GC12P118135	16.88		CTCF
610		CTCF	CCCTC-Binding Factor	Protein Coding	53	GC16P067563	16.85		ENO1
611		ENO1	Enolase 1	Protein Coding	54	GC01M008861	16.83		MIR196A1
612		MIR196A1	MicroRNA 196a-1	RNA Gene	24	GC17M048632	16.82		ANGPT1
613		ANGPT1	Angiopoietin 1	Protein Coding	53	GC08M107246	16.8		HLA-A
614		HLA-A	Major Histocompatibility Complex, Class I, A	Protein Coding	52	GC06P092113	16.73		GDF15
615		GDF15	Growth Differentiation Factor 15	Protein Coding	50	GC19P072428	16.68		MACROD1
616		MACROD1	Mono-ADP Ribosylhydrolase 1	Protein Coding	40	GC11M063998	16.67		ETV4
617		ETV4	ETS Variant Transcription Factor 4	Protein Coding	49	GC17M043527	16.62		BMP4
618		BMP4	Bone Morphogenetic Protein 4	Protein Coding	55	GC14M053949	16.61		HMGA2
619		HMGA2	High Mobility Group AT-Hook 2	Protein Coding	50	GC12P065824	16.54		BAK1
620		BAK1	BCL2 Antagonist/Killer 1	Protein Coding	52	GC06M033572	16.54		GRP
621		GRP	Gastrin Releasing Peptide	Protein Coding	47	GC18P059220	16.49		CD82
622		CD82	CD82 Molecule	Protein Coding	50	GC11P044586	16.49		S100A4
623		S100A4	S100 Calcium Binding Protein A4	Protein Coding	52	GC01M153543	16.48		PDPK1
624		PDPK1	3-Phosphoinositide Dependent Protein Kinase 1	Protein Coding	55	GC16P002537	16.45		FOLH1
625		FOLH1	Folate Hydrolase 1	Protein Coding	54	GC11M099394	16.45		MIR149
626		MIR149	MicroRNA 149	RNA Gene	26	GC02P240456	16.44		ITGA6
627		ITGA6	Integrin Subunit Alpha 6	Protein Coding	56	GC02P172427	16.41		HBEGF
628		HBEGF	Heparin Binding EGF Like Growth Factor	Protein Coding	50	GC05M140332	16.41		FANCA
629		FANCA	FA Complementation Group A	Protein Coding	56	GC16M089841	16.4		ESRRA
630		ESRRA	Estrogen Related Receptor Alpha	Protein Coding	53	GC11P064305	16.37		KLK4
631		KLK4	Kallikrein Related Peptidase 4	Protein Coding	52	GC19M070986	16.29		WNT5A
632		WNT5A	Wnt Family Member 5A	Protein Coding	56	GC03M055465	16.29		CBL
633		CBL	Cbl Proto-Oncogene	Protein Coding	59	GC11P119206	16.27		BCL2L11
634		BCL2L11	BCL2 Like 11	Protein Coding	52	GC02P111119	16.26		PIK3R3
635		PIK3R3	Phosphoinositide-3-Kinase Regulatory Subunit 3	Protein Coding	50	GC01M046041	16.25		CXCL1
636		CXCL1	C-X-C Motif Chemokine Ligand 1	Protein Coding	50	GC04P073869	16.22		PLG
637		PLG	Plasminogen	Protein Coding	56	GC06P160702	16.2		KRT5
638		KRT5	Keratin 5	Protein Coding	52	GC12M052514	16.18		MUC4
639		MUC4	Mucin 4, Cell Surface Associated	Protein Coding	47	GC03M195746	16.17		CASP7
640		CASP7	Caspase 7	Protein Coding	56	GC10P113679	16.14		HOXA10
641		HOXA10	Homeobox A10	Protein Coding	47	GC07M027673	16.14		SSX2
642		SSX2	SSX Family Member 2	Protein Coding	40	GC0XM052696	16.08		RPS20
643		RPS20	Ribosomal Protein S20	Protein Coding	50	GC08M056067	16.08		NSD1
644		NSD1	Nuclear Receptor Binding SET Domain Protein 1	Protein Coding	51	GC05P177646	16.01		FGF4
645		FGF4	Fibroblast Growth Factor 4	Protein Coding	50	GC11M099886	16.01		SHH
646		SHH	Sonic Hedgehog Signaling Molecule	Protein Coding	57	GC07M155799	15.96		LIF
647		LIF	LIF Interleukin 6 Family Cytokine	Protein Coding	50	GC22M030240	15.96		AKR1C3
648		AKR1C3	Aldo-Keto Reductase Family 1 Member C3	Protein Coding	52	GC10P005035	15.95		GAPDH
649		GAPDH	Glyceraldehyde-3-Phosphate Dehydrogenase	Protein Coding	57	GC12P023539	15.91		KLF4
650		KLF4	KLF Transcription Factor 4	Protein Coding	52	GC09M107484	15.9		DAPK1
651		DAPK1	Death Associated Protein Kinase 1	Protein Coding	56	GC09P087497	15.89		ITGAV
652		ITGAV	Integrin Subunit Alpha V	Protein Coding	55	GC02P186589	15.87		CYP2E1
653		CYP2E1	Cytochrome P450 Family 2 Subfamily E Member 1	Protein Coding	52	GC10P133520	15.86		NRP1
654		NRP1	Neuropilin 1	Protein Coding	54	GC10M033177	15.86		PDGFB
655		PDGFB	Platelet Derived Growth Factor Subunit B	Protein Coding	58	GC22M062326	15.84		NOTCH3
656		NOTCH3	Notch Receptor 3	Protein Coding	58	GC19M015159	15.82		BSG
657		BSG	Basigin (Ok Blood Group)	Protein Coding	51	GC19P000571	15.77		MIF
658		MIF	Macrophage Migration Inhibitory Factor	Protein Coding	55	GC22P023894	15.76		CLDN3
659		CLDN3	Claudin 3	Protein Coding	47	GC07M073768	15.75		ALB
660		ALB	Albumin	Protein Coding	56	GC04P073397	15.75		MTA1
661		MTA1	Metastasis Associated 1	Protein Coding	50	GC14P105419	15.71		MMP26
662		MMP26	Matrix Metallopeptidase 26	Protein Coding	42	GC11P004706	15.7		TCF4
663		TCF4	Transcription Factor 4	Protein Coding	54	GC18M055222	15.69		CLU
664		CLU	Clusterin	Protein Coding	54	GC08M027596	15.69		CYP2D6
665		CYP2D6	Cytochrome P450 Family 2 Subfamily D Member 6	Protein Coding	53	GC22M042126	15.61		DKK1
666		DKK1	Dickkopf WNT Signaling Pathway Inhibitor 1	Protein Coding	51	GC10P052314	15.58		MAP2K2
667		MAP2K2	Mitogen-Activated Protein Kinase Kinase 2	Protein Coding	61	GC19M004090	15.58		FGF7
668		FGF7	Fibroblast Growth Factor 7	Protein Coding	50	GC15P049423	15.57		EGR1
669		EGR1	Early Growth Response 1	Protein Coding	52	GC05P138465	15.54		CTSB
670		CTSB	Cathepsin B	Protein Coding	59	GC08M011842	15.53		MDM4
671		MDM4	MDM4 Regulator Of P53	Protein Coding	52	GC01P204516	15.48		ALDH2
672		ALDH2	Aldehyde Dehydrogenase 2 Family Member	Protein Coding	57	GC12P111766	15.47		MIR29B1
673		MIR29B1	MicroRNA 29b-1	RNA Gene	23	GC07M130877	15.47		MIR532
674		MIR532	MicroRNA 532	RNA Gene	19	GC0XP051216	15.47		CD24
675		CD24	CD24 Molecule	Protein Coding	41	GC06M106969	15.46		NCOR1
676		NCOR1	Nuclear Receptor Corepressor 1	Protein Coding	51	GC17M016029	15.46		PDPN
677		PDPN	Podoplanin	Protein Coding	48	GC01P013583	15.42		GREB1
678		GREB1	Growth Regulating Estrogen Receptor Binding 1	Protein Coding	44	GC02P011482	15.42		STMN1
679		STMN1	Stathmin 1	Protein Coding	51	GC01M025884	15.34		SMO
680		SMO	Smoothened, Frizzled Class Receptor	Protein Coding	57	GC07P132495	15.28		MSLN
681		MSLN	Mesothelin	Protein Coding	50	GC16P013455	15.28		STK4
682		STK4	Serine/Threonine Kinase 4	Protein Coding	56	GC20P044966	15.26		SQSTM1
683		SQSTM1	Sequestosome 1	Protein Coding	55	GC05P179806	15.25		CEBPA
684		CEBPA	CCAAT Enhancer Binding Protein Alpha	Protein Coding	53	GC19M033299	15.23		AURKB
685		AURKB	Aurora Kinase B	Protein Coding	58	GC17M011057	15.23		SIRT1
686		SIRT1	Sirtuin 1	Protein Coding	56	GC10P067884	15.21		GADD45A
687		GADD45A	Growth Arrest And DNA Damage Inducible Alpha	Protein Coding	50	GC01P067685	15.2		MBD4
688		MBD4	Methyl-CpG Binding Domain 4, DNA Glycosylase	Protein Coding	50	GC03M129430	15.2		CD8A
689		CD8A	CD8a Molecule	Protein Coding	54	GC02M086784	15.16		CTNNA2
690		CTNNA2	Catenin Alpha 2	Protein Coding	48	GC02P079185	15.15		FANCG
691		FANCG	FA Complementation Group G	Protein Coding	50	GC09M035073	15.14		BIRC3
692		BIRC3	Baculoviral IAP Repeat Containing 3	Protein Coding	53	GC11P102317	15.14		CALR
693		CALR	Calreticulin	Protein Coding	58	GC19P012938	15.1		MIR324
694		MIR324	MicroRNA 324	RNA Gene	23	GC17M007223	15.09		KITLG
695		KITLG	KIT Ligand	Protein Coding	53	GC12M088492	15.08		ELAVL1
696		ELAVL1	ELAV Like RNA Binding Protein 1	Protein Coding	47	GC19M007958	15.05		GATA3
697		GATA3	GATA Binding Protein 3	Protein Coding	56	GC10P008045	15.05		USF3
698		USF3	Upstream Transcription Factor Family Member 3	Protein Coding	38	GC03M113649	15.03		PTPRC
699		PTPRC	Protein Tyrosine Phosphatase Receptor Type C	Protein Coding	59	GC01P198607	15.02		TRIM28
700		TRIM28	Tripartite Motif Containing 28	Protein Coding	51	GC19P058544	14.97		TSG101
701		TSG101	Tumor Susceptibility 101	Protein Coding	49	GC11M018468	14.97		MIR30B
702		MIR30B	MicroRNA 30b	RNA Gene	24	GC08M134800	14.95		SULT1E1
703		SULT1E1	Sulfotransferase Family 1E Member 1	Protein Coding	50	GC04M069823	14.91		SF3B1
704		SF3B1	Splicing Factor 3b Subunit 1	Protein Coding	52	GC02M197437	14.89		ALDH1A1
705		ALDH1A1	Aldehyde Dehydrogenase 1 Family Member A1	Protein Coding	54	GC09M072900	14.89		HLA-DQB1
706		HLA-DQB1	Major Histocompatibility Complex, Class II, DQ Beta 1	Protein Coding	48	GC06M071781	14.88		SNHG12
707		SNHG12	Small Nucleolar RNA Host Gene 12	RNA Gene	27	GC01M028578	14.85		EIF4E
708		EIF4E	Eukaryotic Translation Initiation Factor 4E	Protein Coding	56	GC04M098879	14.84		ETV1
709		ETV1	ETS Variant Transcription Factor 1	Protein Coding	51	GC07M013891	14.81		BID
710		BID	BH3 Interacting Domain Death Agonist	Protein Coding	52	GC22M017734	14.8		ILK
711		ILK	Integrin Linked Kinase	Protein Coding	52	GC11P006604	14.79		KLF5
712		KLF5	KLF Transcription Factor 5	Protein Coding	51	GC13P073054	14.78		TYR
713		TYR	Tyrosinase	Protein Coding	55	GC11P089177	14.77		CLDN7
714		CLDN7	Claudin 7	Protein Coding	46	GC17M007259	14.7		TLR9
715		TLR9	Toll Like Receptor 9	Protein Coding	53	GC03M052222	14.68		SCGB1A1
716		SCGB1A1	Secretoglobin Family 1A Member 1	Protein Coding	47	GC11P062405	14.66		INSR
717		INSR	Insulin Receptor	Protein Coding	60	GC19M007112	14.65		STAT5B
718		STAT5B	Signal Transducer And Activator Of Transcription 5B	Protein Coding	56	GC17M042199	14.64		CASR
719		CASR	Calcium Sensing Receptor	Protein Coding	57	GC03P122183	14.64		HTRA3
720		HTRA3	HtrA Serine Peptidase 3	Protein Coding	45	GC04P008269	14.63		TET2
721		TET2	Tet Methylcytosine Dioxygenase 2	Protein Coding	52	GC04P105145	14.6		AHR
722		AHR	Aryl Hydrocarbon Receptor	Protein Coding	54	GC07P016916	14.58		CADM1
723		CADM1	Cell Adhesion Molecule 1	Protein Coding	51	GC11M115169	14.54		XIST
724		XIST	X Inactive Specific Transcript	RNA Gene	26	GC0XM073820	14.53		CASC15
725		CASC15	Cancer Susceptibility 15	RNA Gene	21	GC06P021671	14.51		PTTG1
726		PTTG1	PTTG1 Regulator Of Sister Chromatid Separation, Securin	Protein Coding	47	GC05P160422	14.51		HMGA1
727		HMGA1	High Mobility Group AT-Hook 1	Protein Coding	53	GC06P092259	14.5		FOXM1
728		FOXM1	Forkhead Box M1	Protein Coding	50	GC12M002857	14.45		HLA-B
729		HLA-B	Major Histocompatibility Complex, Class I, B	Protein Coding	52	GC06M071682	14.4		RIPK1
730		RIPK1	Receptor Interacting Serine/Threonine Kinase 1	Protein Coding	56	GC06P003333	14.39		CCR7
731		CCR7	C-C Motif Chemokine Receptor 7	Protein Coding	51	GC17M051716	14.37		BCAR3
732		BCAR3	BCAR3 Adaptor Protein, NSP Family Member	Protein Coding	46	GC01M093561	14.37		HPSE
733		HPSE	Heparanase	Protein Coding	52	GC04M083292	14.34		FOXA1
734		FOXA1	Forkhead Box A1	Protein Coding	51	GC14M037589	14.34		SNCG
735		SNCG	Synuclein Gamma	Protein Coding	48	GC10P094523	14.34		NCAM1
736		NCAM1	Neural Cell Adhesion Molecule 1	Protein Coding	55	GC11P112961	14.34		TPX2
737		TPX2	TPX2 Microtubule Nucleation Factor	Protein Coding	48	GC20P031739	14.34		LGALS1
738		LGALS1	Galectin 1	Protein Coding	50	GC22P037675	14.32		APOE
739		APOE	Apolipoprotein E	Protein Coding	57	GC19P073055	14.29		BECN1
740		BECN1	Beclin 1	Protein Coding	52	GC17M042810	14.27		POSTN
741		POSTN	Periostin	Protein Coding	50	GC13M037562	14.25		MIR144
742		MIR144	MicroRNA 144	RNA Gene	21	GC17M051196	14.24		RXRB
743		RXRB	Retinoid X Receptor Beta	Protein Coding	52	GC06M033193	14.23		CDC25A
744		CDC25A	Cell Division Cycle 25A	Protein Coding	54	GC03M048195	14.22		STAT5A
745		STAT5A	Signal Transducer And Activator Of Transcription 5A	Protein Coding	55	GC17P042287	14.21		ICOSLG
746		ICOSLG	Inducible T Cell Costimulator Ligand	Protein Coding	48	GC21M044222	14.18		AXL
747		AXL	AXL Receptor Tyrosine Kinase	Protein Coding	59	GC19P041219	14.17		TNFRSF1B
748		TNFRSF1B	TNF Receptor Superfamily Member 1B	Protein Coding	56	GC01P012301	14.14		ITGA5
749		ITGA5	Integrin Subunit Alpha 5	Protein Coding	56	GC12M055005	14.13		CCNG1
750		CCNG1	Cyclin G1	Protein Coding	47	GC05P163438	14.13		MAP2K4
751		MAP2K4	Mitogen-Activated Protein Kinase Kinase 4	Protein Coding	53	GC17P012020	14.11		MAGEA1
752		MAGEA1	MAGE Family Member A1	Protein Coding	42	GC0XP153179	14.1		IDO1
753		IDO1	Indoleamine 2,3-Dioxygenase 1	Protein Coding	53	GC08P039891	14.09		HP
754		HP	Haptoglobin	Protein Coding	52	GC16P072372	14.08		LCN2
755		LCN2	Lipocalin 2	Protein Coding	52	GC09P128149	14.04		ST14
756		ST14	ST14 Transmembrane Serine Protease Matriptase	Protein Coding	55	GC11P130159	14.02		LDHA
757		LDHA	Lactate Dehydrogenase A	Protein Coding	57	GC11P018394	14		CD36
758		CD36	CD36 Molecule	Protein Coding	56	GC07P080369	13.99		FALEC
759		FALEC	Focally Amplified Long Non-Coding RNA In Epithelial Cancer	RNA Gene	19	GC01P150747	13.96		ARAF
760		ARAF	A-Raf Proto-Oncogene, Serine/Threonine Kinase	Protein Coding	53	GC0XP047710	13.96		JAG1
761		JAG1	Jagged Canonical Notch Ligand 1	Protein Coding	58	GC20M010637	13.94		ZEB2
762		ZEB2	Zinc Finger E-Box Binding Homeobox 2	Protein Coding	54	GC02M144384	13.94		KLK10
763		KLK10	Kallikrein Related Peptidase 10	Protein Coding	46	GC19M051012	13.9		CD4
764		CD4	CD4 Molecule	Protein Coding	57	GC12P006786	13.9		TFAP2A
765		TFAP2A	Transcription Factor AP-2 Alpha	Protein Coding	53	GC06M010393	13.89		FSCN1
766		FSCN1	Fascin Actin-Bundling Protein 1	Protein Coding	51	GC07P005592	13.89		CDC42
767		CDC42	Cell Division Cycle 42	Protein Coding	57	GC01P022052	13.89		MYB
768		MYB	MYB Proto-Oncogene, Transcription Factor	Protein Coding	55	GC06P135180	13.85		IL11
769		IL11	Interleukin 11	Protein Coding	47	GC19M055364	13.84		CHUK
770		CHUK	Component Of Inhibitor Of Nuclear Factor Kappa B Kinase Complex	Protein Coding	58	GC10M100202	13.84		NDRG1
771		NDRG1	N-Myc Downstream Regulated 1	Protein Coding	52	GC08M133237	13.82		GNA11
772		GNA11	G Protein Subunit Alpha 11	Protein Coding	54	GC19P003094	13.8		HDAC2
773		HDAC2	Histone Deacetylase 2	Protein Coding	59	GC06M113933	13.8		GAST
774		GAST	Gastrin	Protein Coding	46	GC17P041712	13.79		GPX1
775		GPX1	Glutathione Peroxidase 1	Protein Coding	52	GC03M051566	13.79		PXN
776		PXN	Paxillin	Protein Coding	52	GC12M120210	13.73		IL6R
777		IL6R	Interleukin 6 Receptor	Protein Coding	57	GC01P154405	13.72		YBX1
778		YBX1	Y-Box Binding Protein 1	Protein Coding	46	GC01P042682	13.71		ANXA1
779		ANXA1	Annexin A1	Protein Coding	54	GC09P073151	13.69		CCN2
780		CCN2	Cellular Communication Network Factor 2	Protein Coding	53	GC06M131948	13.68		TUSC7
781		TUSC7	Tumor Suppressor Candidate 7	RNA Gene	20	GC03P116647	13.64		PRSS1
782		PRSS1	Serine Protease 1	Protein Coding	51	GC07P149953	13.6		SOCS3
783		SOCS3	Suppressor Of Cytokine Signaling 3	Protein Coding	50	GC17M078356	13.59		EREG
784		EREG	Epiregulin	Protein Coding	50	GC04P074366	13.59		AKR1C1
785		AKR1C1	Aldo-Keto Reductase Family 1 Member C1	Protein Coding	50	GC10P004963	13.58		MIR92A1
786		MIR92A1	MicroRNA 92a-1	RNA Gene	22	GC13P091582	13.57		KRT14
787		KRT14	Keratin 14	Protein Coding	53	GC17M041582	13.55		NOS3
788		NOS3	Nitric Oxide Synthase 3	Protein Coding	56	GC07P150990	13.54		CXCR1
789		CXCR1	C-X-C Motif Chemokine Receptor 1	Protein Coding	50	GC02M218162	13.53		SOX4
790		SOX4	SRY-Box Transcription Factor 4	Protein Coding	50	GC06P021593	13.51		MMP13
791		MMP13	Matrix Metallopeptidase 13	Protein Coding	57	GC11M102942	13.49		GRB2
792		GRB2	Growth Factor Receptor Bound Protein 2	Protein Coding	52	GC17M075318	13.46		CT45A1
793		CT45A1	Cancer/Testis Antigen Family 45 Member A1	Protein Coding	34	GC0XP135713	13.44		MIR124-1
794		MIR124-1	MicroRNA 124-1	RNA Gene	22	GC08M009903	13.41		DPP4
795		DPP4	Dipeptidyl Peptidase 4	Protein Coding	57	GC02M161992	13.39		ITGB4
796		ITGB4	Integrin Subunit Beta 4	Protein Coding	56	GC17P075721	13.38		SDC1
797		SDC1	Syndecan 1	Protein Coding	50	GC02M020200	13.37		CXCR2
798		CXCR2	C-X-C Motif Chemokine Receptor 2	Protein Coding	57	GC02P218125	13.36		STAT6
799		STAT6	Signal Transducer And Activator Of Transcription 6	Protein Coding	57	GC12M057095	13.31		IL24
800		IL24	Interleukin 24	Protein Coding	48	GC01P206897	13.31		PIK3CD
801		PIK3CD	Phosphatidylinositol-4,5-Bisphosphate 3-Kinase Catalytic Subunit Delta	Protein Coding	60	GC01P009628	13.3		BDNF
802		BDNF	Brain Derived Neurotrophic Factor	Protein Coding	56	GC11M027654	13.28		B2M
803		B2M	Beta-2-Microglobulin	Protein Coding	56	GC15P044711	13.28		SFRP1
804		SFRP1	Secreted Frizzled Related Protein 1	Protein Coding	51	GC08M041262	13.27		NR1H2
805		NR1H2	Nuclear Receptor Subfamily 1 Group H Member 2	Protein Coding	53	GC19P050329	13.26		MVP
806		MVP	Major Vault Protein	Protein Coding	47	GC16P042738	13.25		ID1
807		ID1	Inhibitor Of DNA Binding 1	Protein Coding	47	GC20P031605	13.25		PTGS1
808		PTGS1	Prostaglandin-Endoperoxide Synthase 1	Protein Coding	53	GC09P122370	13.24		ODC1
809		ODC1	Ornithine Decarboxylase 1	Protein Coding	55	GC02M010432	13.24		PECAM1
810		PECAM1	Platelet And Endothelial Cell Adhesion Molecule 1	Protein Coding	47	GC17M064319	13.24		PRLR
811		PRLR	Prolactin Receptor	Protein Coding	56	GC05M035048	13.23		FBN1
812		FBN1	Fibrillin 1	Protein Coding	53	GC15M048408	13.23		ATAD2
813		ATAD2	ATPase Family AAA Domain Containing 2	Protein Coding	45	GC08M123319	13.23		IRS2
814		IRS2	Insulin Receptor Substrate 2	Protein Coding	51	GC13M109752	13.2		MIR125B1
815		MIR125B1	MicroRNA 125b-1	RNA Gene	24	GC11M122100	13.19		YY1
816		YY1	YY1 Transcription Factor	Protein Coding	55	GC14P100238	13.17		SERPINA1
817		SERPINA1	Serpin Family A Member 1	Protein Coding	56	GC14M094376	13.17		WNT10B
818		WNT10B	Wnt Family Member 10B	Protein Coding	55	GC12M048965	13.17		PML
819		PML	PML Nuclear Body Scaffold	Protein Coding	53	GC15P073994	13.16		ALOX5
820		ALOX5	Arachidonate 5-Lipoxygenase	Protein Coding	54	GC10P045374	13.16		MUC6
821		MUC6	Mucin 6, Oligomeric Mucus/Gel-Forming	Protein Coding	46	GC11M001012	13.14		WNT7A
822		WNT7A	Wnt Family Member 7A	Protein Coding	55	GC03M021828	13.13		ANPEP
823		ANPEP	Alanyl Aminopeptidase, Membrane	Protein Coding	57	GC15M089784	13.12		FANCI
824		FANCI	FA Complementation Group I	Protein Coding	49	GC15P089243	13.11		IFNA1
825		IFNA1	Interferon Alpha 1	Protein Coding	45	GC09P021611	13.1		ITGA2
826		ITGA2	Integrin Subunit Alpha 2	Protein Coding	53	GC05P052989	13.1		NR3C1
827		NR3C1	Nuclear Receptor Subfamily 3 Group C Member 1	Protein Coding	56	GC05M143277	13.09		PRKDC
828		PRKDC	Protein Kinase, DNA-Activated, Catalytic Subunit	Protein Coding	57	GC08M047773	13.07		MAGEA4
829		MAGEA4	MAGE Family Member A4	Protein Coding	43	GC0XP151912	13.05		HSPA8
830		HSPA8	Heat Shock Protein Family A (Hsp70) Member 8	Protein Coding	56	GC11M123057	13.04		CEACAM3
831		CEACAM3	CEA Cell Adhesion Molecule 3	Protein Coding	49	GC19P041796	13.02		DES
832		DES	Desmin	Protein Coding	55	GC02P219418	13.02		LCP1
833		LCP1	Lymphocyte Cytosolic Protein 1	Protein Coding	49	GC13M046132	13		BIRC2
834		BIRC2	Baculoviral IAP Repeat Containing 2	Protein Coding	53	GC11P102347	13		MLANA
835		MLANA	Melan-A	Protein Coding	47	GC09P007673	12.99		IFNA2
836		IFNA2	Interferon Alpha 2	Protein Coding	50	GC09M021384	12.98		COL1A1
837		COL1A1	Collagen Type I Alpha 1 Chain	Protein Coding	56	GC17M052191	12.98		TEK
838		TEK	TEK Receptor Tyrosine Kinase	Protein Coding	58	GC09P027109	12.98		CCKBR
839		CCKBR	Cholecystokinin B Receptor	Protein Coding	51	GC11P006259	12.97		CD40
840		CD40	CD40 Molecule	Protein Coding	57	GC20P046118	12.96		BCL6
841		BCL6	BCL6 Transcription Repressor	Protein Coding	52	GC03M187721	12.96		LOC110806263
842		LOC110806263	TERT 5' Regulatory Region	Functional Element	4	GC05P001294	12.95		MIR202
843		MIR202	MicroRNA 202	RNA Gene	21	GC10M133247	12.95		POLH
844		POLH	DNA Polymerase Eta	Protein Coding	55	GC06P043576	12.94		TXN
845		TXN	Thioredoxin	Protein Coding	52	GC09M110243	12.94		POMC
846		POMC	Proopiomelanocortin	Protein Coding	55	GC02M025160	12.94		MUC2
847		MUC2	Mucin 2, Oligomeric Mucus/Gel-Forming	Protein Coding	44	GC11P001074	12.93		HMOX1
848		HMOX1	Heme Oxygenase 1	Protein Coding	59	GC22P035380	12.91		AGR3
849		AGR3	Anterior Gradient 3, Protein Disulphide Isomerase Family Member	Protein Coding	43	GC07M016854	12.91		PAWR
850		PAWR	Pro-Apoptotic WT1 Regulator	Protein Coding	47	GC12M079574	12.91		KISS1
851		KISS1	KiSS-1 Metastasis Suppressor	Protein Coding	48	GC01M204190	12.9		IL18
852		IL18	Interleukin 18	Protein Coding	50	GC11M112143	12.89		TUBB
853		TUBB	Tubulin Beta Class I	Protein Coding	57	GC06P092134	12.87		TKT
854		TKT	Transketolase	Protein Coding	52	GC03M053224	12.86		IL3
855		IL3	Interleukin 3	Protein Coding	52	GC05P132060	12.83		XRCC5
856		XRCC5	X-Ray Repair Cross Complementing 5	Protein Coding	51	GC02P216107	12.83		SOCS1
857		SOCS1	Suppressor Of Cytokine Signaling 1	Protein Coding	52	GC16M012467	12.82		KLRK1
858		KLRK1	Killer Cell Lectin Like Receptor K1	Protein Coding	48	GC12M022630	12.82		IL15
859		IL15	Interleukin 15	Protein Coding	49	GC04P141636	12.78		PTGER4
860		PTGER4	Prostaglandin E Receptor 4	Protein Coding	52	GC05P040679	12.77		KDM1A
861		KDM1A	Lysine Demethylase 1A	Protein Coding	56	GC01P023019	12.76		IGF2BP3
862		IGF2BP3	Insulin Like Growth Factor 2 MRNA Binding Protein 3	Protein Coding	48	GC07M023354	12.75		KMT2D
863		KMT2D	Lysine Methyltransferase 2D	Protein Coding	50	GC12M049018	12.75		S100P
864		S100P	S100 Calcium Binding Protein P	Protein Coding	46	GC04P006700	12.74		NTRK2
865		NTRK2	Neurotrophic Receptor Tyrosine Kinase 2	Protein Coding	60	GC09P084668	12.73		TNFSF11
866		TNFSF11	TNF Superfamily Member 11	Protein Coding	56	GC13P042562	12.73		EPHA3
867		EPHA3	EPH Receptor A3	Protein Coding	53	GC03P089077	12.73		MPL
868		MPL	MPL Proto-Oncogene, Thrombopoietin Receptor	Protein Coding	55	GC01P043337	12.72		MMP11
869		MMP11	Matrix Metallopeptidase 11	Protein Coding	51	GC22P023768	12.69		PAX5
870		PAX5	Paired Box 5	Protein Coding	52	GC09M036879	12.67		TMPRSS2
871		TMPRSS2	Transmembrane Serine Protease 2	Protein Coding	55	GC21M041464	12.67		TNFRSF1A
872		TNFRSF1A	TNF Receptor Superfamily Member 1A	Protein Coding	57	GC12M006328	12.66		WNT4
873		WNT4	Wnt Family Member 4	Protein Coding	53	GC01M022190	12.64		S100A8
874		S100A8	S100 Calcium Binding Protein A8	Protein Coding	48	GC01M153391	12.64		ROCK1
875		ROCK1	Rho Associated Coiled-Coil Containing Protein Kinase 1	Protein Coding	56	GC18M020946	12.63		MTDH
876		MTDH	Metadherin	Protein Coding	47	GC08P097643	12.61		MAPK10
877		MAPK10	Mitogen-Activated Protein Kinase 10	Protein Coding	56	GC04M085990	12.6		DIABLO
878		DIABLO	Diablo IAP-Binding Mitochondrial Protein	Protein Coding	53	GC12M122497	12.59		IGFBP5
879		IGFBP5	Insulin Like Growth Factor Binding Protein 5	Protein Coding	49	GC02M216672	12.58		LRP6
880		LRP6	LDL Receptor Related Protein 6	Protein Coding	55	GC12M022658	12.53		DANCR
881		DANCR	Differentiation Antagonizing Non-Protein Coding RNA	RNA Gene	27	GC04P052712	12.49		TFRC
882		TFRC	Transferrin Receptor	Protein Coding	58	GC03M196056	12.49		RECK
883		RECK	Reversion Inducing Cysteine Rich Protein With Kazal Motifs	Protein Coding	47	GC09P036036	12.48		SSTR2
884		SSTR2	Somatostatin Receptor 2	Protein Coding	53	GC17P073165	12.47		AMACR
885		AMACR	Alpha-Methylacyl-CoA Racemase	Protein Coding	51	GC05M033986	12.46		MED12
886		MED12	Mediator Complex Subunit 12	Protein Coding	50	GC0XP071118	12.46		FADD
887		FADD	Fas Associated Via Death Domain	Protein Coding	52	GC11P070203	12.4		XRCC6
888		XRCC6	X-Ray Repair Cross Complementing 6	Protein Coding	52	GC22P045321	12.38		CSNK2A1
889		CSNK2A1	Casein Kinase 2 Alpha 1	Protein Coding	57	GC20M000472	12.37		HLA-DRB1
890		HLA-DRB1	Major Histocompatibility Complex, Class II, DR Beta 1	Protein Coding	53	GC06M071772	12.34		CFTR
891		CFTR	CF Transmembrane Conductance Regulator	Protein Coding	59	GC07P117287	12.32		CXCL10
892		CXCL10	C-X-C Motif Chemokine Ligand 10	Protein Coding	51	GC04M076021	12.3		HDAC4
893		HDAC4	Histone Deacetylase 4	Protein Coding	59	GC02M239048	12.3		HNF4A
894		HNF4A	Hepatocyte Nuclear Factor 4 Alpha	Protein Coding	56	GC20P044355	12.27		AMH
895		AMH	Anti-Mullerian Hormone	Protein Coding	52	GC19P003777	12.26		MIR370
896		MIR370	MicroRNA 370	RNA Gene	23	GC14P110569	12.26		E2F2
897		E2F2	E2F Transcription Factor 2	Protein Coding	47	GC01M023682	12.22		CD80
898		CD80	CD80 Molecule	Protein Coding	51	GC03M119524	12.21		EDN1
899		EDN1	Endothelin 1	Protein Coding	55	GC06P012256	12.19		NOD2
900		NOD2	Nucleotide Binding Oligomerization Domain Containing 2	Protein Coding	55	GC16P050693	12.17		PLCG1
901		PLCG1	Phospholipase C Gamma 1	Protein Coding	53	GC20P041136	12.16		CALD1
902		CALD1	Caldesmon 1	Protein Coding	50	GC07P134744	12.15		MCM2
903		MCM2	Minichromosome Maintenance Complex Component 2	Protein Coding	53	GC03P127598	12.15		PTK2B
904		PTK2B	Protein Tyrosine Kinase 2 Beta	Protein Coding	55	GC08P027311	12.14		DKC1
905		DKC1	Dyskerin Pseudouridine Synthase 1	Protein Coding	53	GC0XP154762	12.13		TMEFF2
906		TMEFF2	Transmembrane Protein With EGF Like And Two Follistatin Like Domains 2	Protein Coding	46	GC02M191950	12.12		VTN
907		VTN	Vitronectin	Protein Coding	51	GC17M051189	12.09		MCM7
908		MCM7	Minichromosome Maintenance Complex Component 7	Protein Coding	52	GC07M100092	12.08		IKBKB
909		IKBKB	Inhibitor Of Nuclear Factor Kappa B Kinase Subunit Beta	Protein Coding	61	GC08P042271	12.08		FER1L4
910		FER1L4	Fer-1 Like Family Member 4 (Pseudogene)	Pseudogene	27	GC20M035558	12.03		GATA4
911		GATA4	GATA Binding Protein 4	Protein Coding	55	GC08P011676	12.03		MIR497
912		MIR497	MicroRNA 497	RNA Gene	22	GC17M007044	12.02		HPGD
913		HPGD	15-Hydroxyprostaglandin Dehydrogenase	Protein Coding	53	GC04M174490	12.01		ITGA3
914		ITGA3	Integrin Subunit Alpha 3	Protein Coding	55	GC17P050055	12		EDNRA
915		EDNRA	Endothelin Receptor Type A	Protein Coding	56	GC04P147480	12		TNFRSF10D
916		TNFRSF10D	TNF Receptor Superfamily Member 10d	Protein Coding	49	GC08M023135	11.99		CYP3A5
917		CYP3A5	Cytochrome P450 Family 3 Subfamily A Member 5	Protein Coding	51	GC07M099648	11.99		ACTC1
918		ACTC1	Actin Alpha Cardiac Muscle 1	Protein Coding	51	GC15M034790	11.98		PBRM1
919		PBRM1	Polybromo 1	Protein Coding	51	GC03M052545	11.96		MTAP
920		MTAP	Methylthioadenosine Phosphorylase	Protein Coding	55	GC09P021792	11.95		INHBA
921		INHBA	Inhibin Subunit Beta A	Protein Coding	51	GC07M041670	11.94		GRPR
922		GRPR	Gastrin Releasing Peptide Receptor	Protein Coding	50	GC0XP016141	11.93		AFAP1-AS1
923		AFAP1-AS1	AFAP1 Antisense RNA 1	RNA Gene	21	GC04P007756	11.9		SLX4
924		SLX4	SLX4 Structure-Specific Endonuclease Subunit	Protein Coding	44	GC16M003581	11.9		POLR1HASP
925		POLR1HASP	POLR1H Antisense, Pseudogene	Pseudogene	23	GC06M074340	11.88		MIR129-1
926		MIR129-1	MicroRNA 129-1	RNA Gene	19	GC07P128207	11.88		NCOA2
927		NCOA2	Nuclear Receptor Coactivator 2	Protein Coding	52	GC08M070109	11.85		DUSP6
928		DUSP6	Dual Specificity Phosphatase 6	Protein Coding	55	GC12M089347	11.81		NGF
929		NGF	Nerve Growth Factor	Protein Coding	58	GC01M115285	11.81		DUSP1
930		DUSP1	Dual Specificity Phosphatase 1	Protein Coding	52	GC05M172768	11.8		NCOR2
931		NCOR2	Nuclear Receptor Corepressor 2	Protein Coding	50	GC12M124324	11.79		KEAP1
932		KEAP1	Kelch Like ECH Associated Protein 1	Protein Coding	56	GC19M010486	11.79		MIR361
933		MIR361	MicroRNA 361	RNA Gene	19	GC0XM085903	11.77		CEACAM1
934		CEACAM1	CEA Cell Adhesion Molecule 1	Protein Coding	51	GC19M042507	11.77		DMBT1
935		DMBT1	Deleted In Malignant Brain Tumors 1	Protein Coding	46	GC10P122560	11.76		MIR378A
936		MIR378A	MicroRNA 378a	RNA Gene	23	GC05P149732	11.76		ELK1
937		ELK1	ETS Transcription Factor ELK1	Protein Coding	50	GC0XM047635	11.75		BAG1
938		BAG1	BAG Cochaperone 1	Protein Coding	47	GC09M033245	11.73		GHRL
939		GHRL	Ghrelin And Obestatin Prepropeptide	Protein Coding	49	GC03M010285	11.72		EXO1
940		EXO1	Exonuclease 1	Protein Coding	49	GC01P241847	11.72		TLR3
941		TLR3	Toll Like Receptor 3	Protein Coding	58	GC04P186059	11.7		EPAS1
942		EPAS1	Endothelial PAS Domain Protein 1	Protein Coding	57	GC02P046293	11.68		KMT2A
943		KMT2A	Lysine Methyltransferase 2A	Protein Coding	54	GC11P118436	11.68		L1CAM
944		L1CAM	L1 Cell Adhesion Molecule	Protein Coding	54	GC0XM153864	11.67		NDUFA13
945		NDUFA13	NADH:Ubiquinone Oxidoreductase Subunit A13	Protein Coding	50	GC19P019515	11.66		ALCAM
946		ALCAM	Activated Leukocyte Cell Adhesion Molecule	Protein Coding	50	GC03P105366	11.63		PPARA
947		PPARA	Peroxisome Proliferator Activated Receptor Alpha	Protein Coding	51	GC22P046150	11.62		MTR
948		MTR	5-Methyltetrahydrofolate-Homocysteine Methyltransferase	Protein Coding	54	GC01P236795	11.62		PAK4
949		PAK4	P21 (RAC1) Activated Kinase 4	Protein Coding	55	GC19P039125	11.6		HLA-DQA1
950		HLA-DQA1	Major Histocompatibility Complex, Class II, DQ Alpha 1	Protein Coding	48	GC06P092182	11.59		RAC3
951		RAC3	Rac Family Small GTPase 3	Protein Coding	51	GC17P082031	11.57		VEGFB
952		VEGFB	Vascular Endothelial Growth Factor B	Protein Coding	51	GC11P064234	11.56		PELP1
953		PELP1	Proline, Glutamate And Leucine Rich Protein 1	Protein Coding	46	GC17M004669	11.55		LAMC2
954		LAMC2	Laminin Subunit Gamma 2	Protein Coding	54	GC01P183186	11.54		MIR455
955		MIR455	MicroRNA 455	RNA Gene	22	GC09P114209	11.53		KLK6
956		KLK6	Kallikrein Related Peptidase 6	Protein Coding	52	GC19M050958	11.52		MACC1
957		MACC1	MET Transcriptional Regulator MACC1	Protein Coding	42	GC07M020140	11.51		CDK7
958		CDK7	Cyclin Dependent Kinase 7	Protein Coding	52	GC05P069419	11.51		HPR
959		HPR	Haptoglobin-Related Protein	Protein Coding	46	GC16P072373	11.48		EFNB2
960		EFNB2	Ephrin B2	Protein Coding	50	GC13M106489	11.48		CALCA
961		CALCA	Calcitonin Related Polypeptide Alpha	Protein Coding	50	GC11M014945	11.48		H2AX
962		H2AX	H2A.X Variant Histone	Protein Coding	50	GC11M119285	11.47		CTTN
963		CTTN	Cortactin	Protein Coding	50	GC11P070398	11.47		MCM4
964		MCM4	Minichromosome Maintenance Complex Component 4	Protein Coding	54	GC08P047965	11.47		TGIF1
965		TGIF1	TGFB Induced Factor Homeobox 1	Protein Coding	53	GC18P003411	11.45		IL13
966		IL13	Interleukin 13	Protein Coding	50	GC05P132656	11.44		LPAR1
967		LPAR1	Lysophosphatidic Acid Receptor 1	Protein Coding	53	GC09M110873	11.43		GHRH
968		GHRH	Growth Hormone Releasing Hormone	Protein Coding	44	GC20M037251	11.43		CYP24A1
969		CYP24A1	Cytochrome P450 Family 24 Subfamily A Member 1	Protein Coding	53	GC20M054153	11.41		GJB2
970		GJB2	Gap Junction Protein Beta 2	Protein Coding	52	GC13M020187	11.41		UHRF1
971		UHRF1	Ubiquitin Like With PHD And Ring Finger Domains 1	Protein Coding	46	GC19P005008	11.39		GSN
972		GSN	Gelsolin	Protein Coding	56	GC09P121201	11.39		ARNT
973		ARNT	Aryl Hydrocarbon Receptor Nuclear Translocator	Protein Coding	51	GC01M150809	11.38		EFNA1
974		EFNA1	Ephrin A1	Protein Coding	51	GC01P155127	11.36		CEBPB
975		CEBPB	CCAAT Enhancer Binding Protein Beta	Protein Coding	50	GC20P050190	11.34		F2R
976		F2R	Coagulation Factor II Thrombin Receptor	Protein Coding	53	GC05P076716	11.34		NGFR
977		NGFR	Nerve Growth Factor Receptor	Protein Coding	54	GC17P049495	11.34		WNT2
978		WNT2	Wnt Family Member 2	Protein Coding	50	GC07M117313	11.32		HSD3B2
979		HSD3B2	Hydroxy-Delta-5-Steroid Dehydrogenase, 3 Beta- And Steroid Delta-Isomerase 2	Protein Coding	51	GC01P119414	11.32		CEACAM7
980		CEACAM7	CEA Cell Adhesion Molecule 7	Protein Coding	44	GC19M041673	11.32		HPN
981		HPN	Hepsin	Protein Coding	51	GC19P035040	11.32		LASP1
982		LASP1	LIM And SH3 Protein 1	Protein Coding	48	GC17P038869	11.32		HK2
983		HK2	Hexokinase 2	Protein Coding	52	GC02P074833	11.3		MIR574
984		MIR574	MicroRNA 574	RNA Gene	23	GC04P038983	11.25		MIR186
985		MIR186	MicroRNA 186	RNA Gene	22	GC01M071067	11.24		NR5A1
986		NR5A1	Nuclear Receptor Subfamily 5 Group A Member 1	Protein Coding	56	GC09M124481	11.23		F3
987		F3	Coagulation Factor III, Tissue Factor	Protein Coding	52	GC01M094610	11.23		MIR485
988		MIR485	MicroRNA 485	RNA Gene	20	GC14P110923	11.22		CCNE2
989		CCNE2	Cyclin E2	Protein Coding	46	GC08M094879	11.19		PDCD4
990		PDCD4	Programmed Cell Death 4	Protein Coding	50	GC10P110871	11.18		CYP11A1
991		CYP11A1	Cytochrome P450 Family 11 Subfamily A Member 1	Protein Coding	54	GC15M074337	11.18		FAP
992		FAP	Fibroblast Activation Protein Alpha	Protein Coding	52	GC02M162170	11.18		TRIM24
993		TRIM24	Tripartite Motif Containing 24	Protein Coding	51	GC07P138460	11.17		TTK
994		TTK	TTK Protein Kinase	Protein Coding	55	GC06P080003	11.17		CSNK1A1
995		CSNK1A1	Casein Kinase 1 Alpha 1	Protein Coding	55	GC05M149492	11.16		MIR135A1
996		MIR135A1	MicroRNA 135a-1	RNA Gene	22	GC03M052296	11.16		LCOR
997		LCOR	Ligand Dependent Nuclear Receptor Corepressor	Protein Coding	44	GC10P096832	11.15		CGA
998		CGA	Glycoprotein Hormones, Alpha Polypeptide	Protein Coding	51	GC06M087085	11.13		FGF8
999		FGF8	Fibroblast Growth Factor 8	Protein Coding	54	GC10M101770	11.13		NFKB2
1000		NFKB2	Nuclear Factor Kappa B Subunit 2	Protein Coding	59	GC10P102394	11.13		RELB
1001		RELB	RELB Proto-Oncogene, NF-KB Subunit	Protein Coding	50	GC19P073059	11.13		SLPI
1002		SLPI	Secretory Leukocyte Peptidase Inhibitor	Protein Coding	47	GC20M045252	11.13		ESRRB
1003		ESRRB	Estrogen Related Receptor Beta	Protein Coding	54	GC14P076310	11.12		LGALS3BP
1004		LGALS3BP	Galectin 3 Binding Protein	Protein Coding	48	GC17M078971	11.1		ACTA2
1005		ACTA2	Actin Alpha 2, Smooth Muscle	Protein Coding	53	GC10M088935	11.1		SRD5A1
1006		SRD5A1	Steroid 5 Alpha-Reductase 1	Protein Coding	50	GC05P006633	11.08		EPOR
1007		EPOR	Erythropoietin Receptor	Protein Coding	56	GC19M011377	11.07		LYVE1
1008		LYVE1	Lymphatic Vessel Endothelial Hyaluronan Receptor 1	Protein Coding	49	GC11M011131	11.05		ADAR
1009		ADAR	Adenosine Deaminase RNA Specific	Protein Coding	52	GC01M154599	11.05		MIR27B
1010		MIR27B	MicroRNA 27b	RNA Gene	23	GC09P095102	11.05		FLI1
1011		FLI1	Fli-1 Proto-Oncogene, ETS Transcription Factor	Protein Coding	54	GC11P128686	11.04		MAD2L1
1012		MAD2L1	Mitotic Arrest Deficient 2 Like 1	Protein Coding	51	GC04M120055	11.03		NES
1013		NES	Nestin	Protein Coding	47	GC01M156668	11.02		DDIT3
1014		DDIT3	DNA Damage Inducible Transcript 3	Protein Coding	52	GC12M057516	11.02		LHCGR
1015		LHCGR	Luteinizing Hormone/Choriogonadotropin Receptor	Protein Coding	53	GC02M048686	11.01		MYD88
1016		MYD88	MYD88 Innate Immune Signal Transduction Adaptor	Protein Coding	56	GC03P038152	11.01		HOXA11-AS
1017		HOXA11-AS	HOXA11 Antisense RNA	RNA Gene	24	GC07P027184	11		NOTCH4
1018		NOTCH4	Notch Receptor 4	Protein Coding	53	GC06M071755	10.99		CCNH
1019		CCNH	Cyclin H	Protein Coding	53	GC05M087311	10.99		RHOB
1020		RHOB	Ras Homolog Family Member B	Protein Coding	51	GC02P020447	10.99		CD9
1021		CD9	CD9 Molecule	Protein Coding	51	GC12P023510	10.97		CIP2A
1022		CIP2A	Cellular Inhibitor Of PP2A	Protein Coding	40	GC03M108581	10.97		IGFBP7
1023		IGFBP7	Insulin Like Growth Factor Binding Protein 7	Protein Coding	52	GC04M057030	10.97		SOS2
1024		SOS2	SOS Ras/Rho Guanine Nucleotide Exchange Factor 2	Protein Coding	51	GC14M050117	10.97		CD46
1025		CD46	CD46 Molecule	Protein Coding	55	GC01P207752	10.95		DAB2IP
1026		DAB2IP	DAB2 Interacting Protein	Protein Coding	47	GC09P121566	10.95		TNFRSF10C
1027		TNFRSF10C	TNF Receptor Superfamily Member 10c	Protein Coding	47	GC08P023102	10.95		SFRP4
1028		SFRP4	Secreted Frizzled Related Protein 4	Protein Coding	51	GC07M037912	10.95		WNT3
1029		WNT3	Wnt Family Member 3	Protein Coding	53	GC17M046762	10.95		NCOA4
1030		NCOA4	Nuclear Receptor Coactivator 4	Protein Coding	46	GC10M046005	10.94		URI1
1031		URI1	URI1 Prefoldin Like Chaperone	Protein Coding	46	GC19P029923	10.94		APC2
1032		APC2	APC Regulator Of WNT Signaling Pathway 2	Protein Coding	48	GC19P003736	10.91		KDM4B
1033		KDM4B	Lysine Demethylase 4B	Protein Coding	53	GC19P004969	10.9		TCF7
1034		TCF7	Transcription Factor 7	Protein Coding	50	GC05P134114	10.88		RXRA
1035		RXRA	Retinoid X Receptor Alpha	Protein Coding	56	GC09P134317	10.87		FOXC1
1036		FOXC1	Forkhead Box C1	Protein Coding	48	GC06P001610	10.86		IL6ST
1037		IL6ST	Interleukin 6 Cytokine Family Signal Transducer	Protein Coding	56	GC05M055935	10.86		BCYRN1
1038		BCYRN1	Brain Cytoplasmic RNA 1	RNA Gene	22	GC02P047253	10.86		PTN
1039		PTN	Pleiotrophin	Protein Coding	47	GC07M137227	10.85		CDK12
1040		CDK12	Cyclin Dependent Kinase 12	Protein Coding	52	GC17P039461	10.85		FBLN1
1041		FBLN1	Fibulin 1	Protein Coding	51	GC22P045502	10.81		SSX1
1042		SSX1	SSX Family Member 1	Protein Coding	39	GC0XP051124	10.8		PRDM2
1043		PRDM2	PR/SET Domain 2	Protein Coding	47	GC01P013700	10.79		SOX17
1044		SOX17	SRY-Box Transcription Factor 17	Protein Coding	49	GC08P054457	10.79		XRCC4
1045		XRCC4	X-Ray Repair Cross Complementing 4	Protein Coding	50	GC05P083077	10.78		ENDO1
1046		ENDO1	Endometriosis, Susceptibility To, 1	Genetic Locus	2	GC10U901124	10.77		MIR218-1
1047		MIR218-1	MicroRNA 218-1	RNA Gene	21	GC04P020882	10.76		PTPN13
1048		PTPN13	Protein Tyrosine Phosphatase Non-Receptor Type 13	Protein Coding	51	GC04P086594	10.74		DKK3
1049		DKK3	Dickkopf WNT Signaling Pathway Inhibitor 3	Protein Coding	48	GC11M011962	10.74		CCL20
1050		CCL20	C-C Motif Chemokine Ligand 20	Protein Coding	49	GC02P227846	10.74		TGM2
1051		TGM2	Transglutaminase 2	Protein Coding	54	GC20M038127	10.74		E2F4
1052		E2F4	E2F Transcription Factor 4	Protein Coding	51	GC16P067192	10.73		RASA1
1053		RASA1	RAS P21 Protein Activator 1	Protein Coding	52	GC05P087267	10.72		SRA1
1054		SRA1	Steroid Receptor RNA Activator 1	Protein Coding	44	GC05M140537	10.7		TJP1
1055		TJP1	Tight Junction Protein 1	Protein Coding	51	GC15M029699	10.69		NAMPT
1056		NAMPT	Nicotinamide Phosphoribosyltransferase	Protein Coding	55	GC07M106248	10.69		ALPP
1057		ALPP	Alkaline Phosphatase, Placental	Protein Coding	51	GC02P232378	10.69		HMGCR
1058		HMGCR	3-Hydroxy-3-Methylglutaryl-CoA Reductase	Protein Coding	53	GC05P075336	10.68		GNB1
1059		GNB1	G Protein Subunit Beta 1	Protein Coding	51	GC01M001785	10.68		TSHR
1060		TSHR	Thyroid Stimulating Hormone Receptor	Protein Coding	54	GC14P080954	10.66		EHMT2
1061		EHMT2	Euchromatic Histone Lysine Methyltransferase 2	Protein Coding	52	GC06M031879	10.64		RHOC
1062		RHOC	Ras Homolog Family Member C	Protein Coding	48	GC01M112701	10.64		SS18
1063		SS18	SS18 Subunit Of BAF Chromatin Remodeling Complex	Protein Coding	46	GC18M026016	10.63		PSG2
1064		PSG2	Pregnancy Specific Beta-1-Glycoprotein 2	Protein Coding	40	GC19M043064	10.63		IFNB1
1065		IFNB1	Interferon Beta 1	Protein Coding	50	GC09M021077	10.62		ABCC3
1066		ABCC3	ATP Binding Cassette Subfamily C Member 3	Protein Coding	53	GC17P050634	10.61		NT5E
1067		NT5E	5'-Nucleotidase Ecto	Protein Coding	59	GC06P085449	10.6		THEMIS2
1068		THEMIS2	Thymocyte Selection Associated Family Member 2	Protein Coding	41	GC01P027872	10.6		MST1R
1069		MST1R	Macrophage Stimulating 1 Receptor	Protein Coding	56	GC03M051598	10.58		PTGES
1070		PTGES	Prostaglandin E Synthase	Protein Coding	48	GC09M129738	10.58		VIP
1071		VIP	Vasoactive Intestinal Peptide	Protein Coding	51	GC06P152750	10.58		GHR
1072		GHR	Growth Hormone Receptor	Protein Coding	53	GC05P042429	10.58		BMP7
1073		BMP7	Bone Morphogenetic Protein 7	Protein Coding	52	GC20M057168	10.57		AMHR2
1074		AMHR2	Anti-Mullerian Hormone Receptor Type 2	Protein Coding	55	GC12P053423	10.57		MYLK
1075		MYLK	Myosin Light Chain Kinase	Protein Coding	57	GC03M123610	10.56		NANOG
1076		NANOG	Nanog Homeobox	Protein Coding	43	GC12P007787	10.56		OLA1
1077		OLA1	Obg Like ATPase 1	Protein Coding	48	GC02M174072	10.55		ACTB
1078		ACTB	Actin Beta	Protein Coding	56	GC07M005527	10.54		RALA
1079		RALA	RAS Like Proto-Oncogene A	Protein Coding	52	GC07P039622	10.54		CD86
1080		CD86	CD86 Molecule	Protein Coding	51	GC03P122055	10.52		TFF3
1081		TFF3	Trefoil Factor 3	Protein Coding	47	GC21M042311	10.52		PIP
1082		PIP	Prolactin Induced Protein	Protein Coding	46	GC07P143132	10.51		S100A2
1083		S100A2	S100 Calcium Binding Protein A2	Protein Coding	47	GC01M153561	10.51		CABLES1
1084		CABLES1	Cdk5 And Abl Enzyme Substrate 1	Protein Coding	46	GC18P023134	10.49		DSP
1085		DSP	Desmoplakin	Protein Coding	57	GC06P007541	10.48		GRN
1086		GRN	Granulin Precursor	Protein Coding	55	GC17P044345	10.47		TDGF1
1087		TDGF1	Teratocarcinoma-Derived Growth Factor 1	Protein Coding	49	GC03P047633	10.47		MIR148B
1088		MIR148B	MicroRNA 148b	RNA Gene	23	GC12P054337	10.47		DCN
1089		DCN	Decorin	Protein Coding	54	GC12M091140	10.46		PRKAA1
1090		PRKAA1	Protein Kinase AMP-Activated Catalytic Subunit Alpha 1	Protein Coding	54	GC05M040759	10.46		PDK1
1091		PDK1	Pyruvate Dehydrogenase Kinase 1	Protein Coding	53	GC02P172555	10.45		SCGB2A2
1092		SCGB2A2	Secretoglobin Family 2A Member 2	Protein Coding	43	GC11P062269	10.44		MAPK9
1093		MAPK9	Mitogen-Activated Protein Kinase 9	Protein Coding	56	GC05M180263	10.42		MIR130B
1094		MIR130B	MicroRNA 130b	RNA Gene	22	GC22P045995	10.41		BCOR
1095		BCOR	BCL6 Corepressor	Protein Coding	50	GC0XM040049	10.4		CHKA
1096		CHKA	Choline Kinase Alpha	Protein Coding	49	GC11M068052	10.39		BANCR
1097		BANCR	BRAF-Activated Non-Protein Coding RNA	RNA Gene	17	GC09M069296	10.37		TNC
1098		TNC	Tenascin C	Protein Coding	56	GC09M115019	10.36		SPINT1
1099		SPINT1	Serine Peptidase Inhibitor, Kunitz Type 1	Protein Coding	48	GC15P040844	10.35		FABP4
1100		FABP4	Fatty Acid Binding Protein 4	Protein Coding	50	GC08M081478	10.35		WEE1
1101		WEE1	WEE1 G2 Checkpoint Kinase	Protein Coding	54	GC11P009573	10.34		AGER
1102		AGER	Advanced Glycosylation End-Product Specific Receptor	Protein Coding	53	GC06M032180	10.31		CD59
1103		CD59	CD59 Molecule (CD59 Blood Group)	Protein Coding	53	GC11M033704	10.3		HNRNPK
1104		HNRNPK	Heterogeneous Nuclear Ribonucleoprotein K	Protein Coding	52	GC09M096203	10.29		CDH5
1105		CDH5	Cadherin 5	Protein Coding	52	GC16P066366	10.29		TPD52
1106		TPD52	Tumor Protein D52	Protein Coding	47	GC08M080031	10.26		BNIP3
1107		BNIP3	BCL2 Interacting Protein 3	Protein Coding	47	GC10M131966	10.25		SREBF1
1108		SREBF1	Sterol Regulatory Element Binding Transcription Factor 1	Protein Coding	53	GC17M017810	10.24		HSPD1
1109		HSPD1	Heat Shock Protein Family D (Hsp60) Member 1	Protein Coding	55	GC02M197486	10.24		PHLPP1
1110		PHLPP1	PH Domain And Leucine Rich Repeat Protein Phosphatase 1	Protein Coding	47	GC18P062715	10.23		BMPR2
1111		BMPR2	Bone Morphogenetic Protein Receptor Type 2	Protein Coding	57	GC02P202376	10.22		KLF9
1112		KLF9	KLF Transcription Factor 9	Protein Coding	42	GC09M070384	10.21		MYOG
1113		MYOG	Myogenin	Protein Coding	46	GC01M203083	10.19		CYP2C19
1114		CYP2C19	Cytochrome P450 Family 2 Subfamily C Member 19	Protein Coding	52	GC10P094762	10.19		MIR590
1115		MIR590	MicroRNA 590	RNA Gene	22	GC07P074191	10.18		FENDRR
1116		FENDRR	FOXF1 Adjacent Non-Coding Developmental Regulatory RNA	RNA Gene	22	GC16M086511	10.18		FOSL1
1117		FOSL1	FOS Like 1, AP-1 Transcription Factor Subunit	Protein Coding	51	GC11M099737	10.18		ITGA9
1118		ITGA9	Integrin Subunit Alpha 9	Protein Coding	50	GC03P037468	10.17		MMP12
1119		MMP12	Matrix Metallopeptidase 12	Protein Coding	53	GC11M102862	10.16		LTA
1120		LTA	Lymphotoxin Alpha	Protein Coding	49	GC06P092152	10.16		MPO
1121		MPO	Myeloperoxidase	Protein Coding	59	GC17M058269	10.16		SFN
1122		SFN	Stratifin	Protein Coding	52	GC01P028391	10.15		ELANE
1123		ELANE	Elastase, Neutrophil Expressed	Protein Coding	58	GC19P003656	10.15		SAT1
1124		SAT1	Spermidine/Spermine N1-Acetyltransferase 1	Protein Coding	51	GC0XP023784	10.15		PAX3
1125		PAX3	Paired Box 3	Protein Coding	52	GC02M222199	10.14		EIF2AK3
1126		EIF2AK3	Eukaryotic Translation Initiation Factor 2 Alpha Kinase 3	Protein Coding	55	GC02M088556	10.14		ATF3
1127		ATF3	Activating Transcription Factor 3	Protein Coding	51	GC01P212565	10.13		COL7A1
1128		COL7A1	Collagen Type VII Alpha 1 Chain	Protein Coding	50	GC03M048564	10.12		FST
1129		FST	Follistatin	Protein Coding	55	GC05P053480	10.1		HAVCR2
1130		HAVCR2	Hepatitis A Virus Cellular Receptor 2	Protein Coding	52	GC05M157063	10.1		KLK2
1131		KLK2	Kallikrein Related Peptidase 2	Protein Coding	51	GC19P050861	10.1		RCVRN
1132		RCVRN	Recoverin	Protein Coding	45	GC17M009896	10.1		TCF7L1
1133		TCF7L1	Transcription Factor 7 Like 1	Protein Coding	48	GC02P085133	10.1		COL18A1
1134		COL18A1	Collagen Type XVIII Alpha 1 Chain	Protein Coding	53	GC21P045405	10.09		TNFRSF11A
1135		TNFRSF11A	TNF Receptor Superfamily Member 11a	Protein Coding	54	GC18P062325	10.08		PPARD
1136		PPARD	Peroxisome Proliferator Activated Receptor Delta	Protein Coding	52	GC06P092273	10.07		CEACAM6
1137		CEACAM6	CEA Cell Adhesion Molecule 6	Protein Coding	48	GC19P041750	10.06		LIN28B
1138		LIN28B	Lin-28 Homolog B	Protein Coding	48	GC06P104954	10.04		RARS1
1139		RARS1	Arginyl-TRNA Synthetase 1	Protein Coding	51	GC05P168487	10.02		KRT17
1140		KRT17	Keratin 17	Protein Coding	51	GC17M041619	10.01		MIR542
1141		MIR542	MicroRNA 542	RNA Gene	20	GC0XM134698	10		PHF1
1142		PHF1	PHD Finger Protein 1	Protein Coding	47	GC06P092228	9.99		SPDEF
1143		SPDEF	SAM Pointed Domain Containing ETS Transcription Factor	Protein Coding	46	GC06M071854	9.97		F2
1144		F2	Coagulation Factor II, Thrombin	Protein Coding	56	GC11P046720	9.96		MUC5B
1145		MUC5B	Mucin 5B, Oligomeric Mucus/Gel-Forming	Protein Coding	48	GC11P002133	9.95		UCHL1
1146		UCHL1	Ubiquitin C-Terminal Hydrolase L1	Protein Coding	59	GC04P041256	9.95		CHI3L1
1147		CHI3L1	Chitinase 3 Like 1	Protein Coding	51	GC01M203148	9.94		MCM3
1148		MCM3	Minichromosome Maintenance Complex Component 3	Protein Coding	51	GC06M052264	9.91		BBC3
1149		BBC3	BCL2 Binding Component 3	Protein Coding	47	GC19M047220	9.91		HAND2-AS1
1150		HAND2-AS1	HAND2 Antisense RNA 1	RNA Gene	24	GC04P173527	9.91		AFAP1
1151		AFAP1	Actin Filament Associated Protein 1	Protein Coding	45	GC04M007758	9.9		SPHK1
1152		SPHK1	Sphingosine Kinase 1	Protein Coding	53	GC17P076376	9.89		NTS
1153		NTS	Neurotensin	Protein Coding	48	GC12P085876	9.89		MIR30C1
1154		MIR30C1	MicroRNA 30c-1	RNA Gene	24	GC01P040757	9.89		SKP1
1155		SKP1	S-Phase Kinase Associated Protein 1	Protein Coding	51	GC05M134148	9.88		MIR212
1156		MIR212	MicroRNA 212	RNA Gene	23	GC17M002050	9.87		H3-3A
1157		H3-3A	H3.3 Histone A	Protein Coding	48	GC01P226062	9.86		CXCL5
1158		CXCL5	C-X-C Motif Chemokine Ligand 5	Protein Coding	47	GC04M073995	9.84		IGFBP4
1159		IGFBP4	Insulin Like Growth Factor Binding Protein 4	Protein Coding	51	GC17P040443	9.84		ACE
1160		ACE	Angiotensin I Converting Enzyme	Protein Coding	59	GC17P063477	9.84		NORAD
1161		NORAD	Non-Coding RNA Activated By DNA Damage	RNA Gene	20	GC20M036294	9.83		PRKCE
1162		PRKCE	Protein Kinase C Epsilon	Protein Coding	55	GC02P045651	9.82		NCOA6
1163		NCOA6	Nuclear Receptor Coactivator 6	Protein Coding	47	GC20M034933	9.82		HDAC6
1164		HDAC6	Histone Deacetylase 6	Protein Coding	61	GC0XP048801	9.81		FEN1
1165		FEN1	Flap Structure-Specific Endonuclease 1	Protein Coding	53	GC11P061793	9.81		ROBO1
1166		ROBO1	Roundabout Guidance Receptor 1	Protein Coding	51	GC03M078597	9.8		EMSY
1167		EMSY	EMSY Transcriptional Repressor, BRCA2 Interacting	Protein Coding	44	GC11P078495	9.79		HSF1
1168		HSF1	Heat Shock Transcription Factor 1	Protein Coding	53	GC08P144291	9.77		DDR1
1169		DDR1	Discoidin Domain Receptor Tyrosine Kinase 1	Protein Coding	53	GC06P092137	9.74		EPO
1170		EPO	Erythropoietin	Protein Coding	49	GC07P100720	9.74		LIFR
1171		LIFR	LIF Receptor Subunit Alpha	Protein Coding	53	GC05M038475	9.74		RPL5
1172		RPL5	Ribosomal Protein L5	Protein Coding	54	GC01P092832	9.73		LINC00261
1173		LINC00261	Long Intergenic Non-Protein Coding RNA 261	RNA Gene	23	GC20M022529	9.71		CLPTM1L
1174		CLPTM1L	CLPTM1 Like	Protein Coding	45	GC05M001317	9.71		RBP1
1175		RBP1	Retinol Binding Protein 1	Protein Coding	47	GC03M139517	9.7		FSHR
1176		FSHR	Follicle Stimulating Hormone Receptor	Protein Coding	54	GC02M048962	9.66		SPAG9
1177		SPAG9	Sperm Associated Antigen 9	Protein Coding	47	GC17M050962	9.66		MIR503
1178		MIR503	MicroRNA 503	RNA Gene	22	GC0XM134699	9.65		CYP27B1
1179		CYP27B1	Cytochrome P450 Family 27 Subfamily B Member 1	Protein Coding	52	GC12M057790	9.64		AGR2
1180		AGR2	Anterior Gradient 2, Protein Disulphide Isomerase Family Member	Protein Coding	46	GC07M017120	9.63		MIR675
1181		MIR675	MicroRNA 675	RNA Gene	22	GC11M004503	9.62		LAMB3
1182		LAMB3	Laminin Subunit Beta 3	Protein Coding	52	GC01M209614	9.62		BCR
1183		BCR	BCR Activator Of RhoGEF And GTPase	Protein Coding	59	GC22P023179	9.62		MIR490
1184		MIR490	MicroRNA 490	RNA Gene	19	GC07P136903	9.61		SMAD6
1185		SMAD6	SMAD Family Member 6	Protein Coding	53	GC15P066702	9.6		CCR5
1186		CCR5	C-C Motif Chemokine Receptor 5	Protein Coding	53	GC03P047615	9.6		MECP2
1187		MECP2	Methyl-CpG Binding Protein 2	Protein Coding	53	GC0XM154021	9.59		AZGP1
1188		AZGP1	Alpha-2-Glycoprotein 1, Zinc-Binding	Protein Coding	51	GC07M099967	9.59		CHD4
1189		CHD4	Chromodomain Helicase DNA Binding Protein 4	Protein Coding	51	GC12M006570	9.59		IFITM1
1190		IFITM1	Interferon Induced Transmembrane Protein 1	Protein Coding	47	GC11P000313	9.59		GATA6
1191		GATA6	GATA Binding Protein 6	Protein Coding	53	GC18P022169	9.58		RPS6
1192		RPS6	Ribosomal Protein S6	Protein Coding	50	GC09M019375	9.58		FLNA
1193		FLNA	Filamin A	Protein Coding	55	GC0XM154348	9.58		STAR
1194		STAR	Steroidogenic Acute Regulatory Protein	Protein Coding	51	GC08M038145	9.57		LIG1
1195		LIG1	DNA Ligase 1	Protein Coding	53	GC19M048115	9.57		NNMT
1196		NNMT	Nicotinamide N-Methyltransferase	Protein Coding	51	GC11P114257	9.56		CTSL
1197		CTSL	Cathepsin L	Protein Coding	53	GC09P087725	9.55		CAT
1198		CAT	Catalase	Protein Coding	58	GC11P034460	9.53		CSNK2B
1199		CSNK2B	Casein Kinase 2 Beta	Protein Coding	55	GC06P092157	9.53		F2RL1
1200		F2RL1	F2R Like Trypsin Receptor 1	Protein Coding	51	GC05P076818	9.53		TFE3
1201		TFE3	Transcription Factor Binding To IGHM Enhancer 3	Protein Coding	51	GC0XM049028	9.53		CCNA1
1202		CCNA1	Cyclin A1	Protein Coding	48	GC13P036431	9.51		PAX2
1203		PAX2	Paired Box 2	Protein Coding	53	GC10P100735	9.51		ADRB2
1204		ADRB2	Adrenoceptor Beta 2	Protein Coding	56	GC05P148825	9.49		INTS6
1205		INTS6	Integrator Complex Subunit 6	Protein Coding	43	GC13M051334	9.48		NR3C2
1206		NR3C2	Nuclear Receptor Subfamily 3 Group C Member 2	Protein Coding	52	GC04M148078	9.46		ANG
1207		ANG	Angiogenin	Protein Coding	51	GC14P034388	9.46		RRM1
1208		RRM1	Ribonucleotide Reductase Catalytic Subunit M1	Protein Coding	56	GC11P004115	9.45		LMNA
1209		LMNA	Lamin A/C	Protein Coding	56	GC01P156082	9.45		PDGFA
1210		PDGFA	Platelet Derived Growth Factor Subunit A	Protein Coding	50	GC07M000497	9.45		NRP2
1211		NRP2	Neuropilin 2	Protein Coding	52	GC02P205681	9.43		TLR5
1212		TLR5	Toll Like Receptor 5	Protein Coding	53	GC01M223109	9.43		EML4
1213		EML4	EMAP Like 4	Protein Coding	46	GC02P042169	9.42		GZMB
1214		GZMB	Granzyme B	Protein Coding	54	GC14M024630	9.42		EEF1A1
1215		EEF1A1	Eukaryotic Translation Elongation Factor 1 Alpha 1	Protein Coding	50	GC06M074523	9.39		SIX1
1216		SIX1	SIX Homeobox 1	Protein Coding	49	GC14M060643	9.38		VCAM1
1217		VCAM1	Vascular Cell Adhesion Molecule 1	Protein Coding	52	GC01P100719	9.38		HYAL1
1218		HYAL1	Hyaluronidase 1	Protein Coding	53	GC03M050299	9.36		PCGEM1
1219		PCGEM1	PCGEM1 Prostate-Specific Transcript	RNA Gene	21	GC02P192749	9.36		TTN
1220		TTN	Titin	Protein Coding	54	GC02M178525	9.35		PMAIP1
1221		PMAIP1	Phorbol-12-Myristate-13-Acetate-Induced Protein 1	Protein Coding	46	GC18P059899	9.35		TCHP
1222		TCHP	Trichoplein Keratin Filament Binding	Protein Coding	41	GC12P109900	9.35		TTR
1223		TTR	Transthyretin	Protein Coding	55	GC18P031557	9.33		EXT1
1224		EXT1	Exostosin Glycosyltransferase 1	Protein Coding	53	GC08M117798	9.33		TNFRSF11B
1225		TNFRSF11B	TNF Receptor Superfamily Member 11b	Protein Coding	54	GC08M118923	9.31		HOXB9
1226		HOXB9	Homeobox B9	Protein Coding	46	GC17M048621	9.3		BUB3
1227		BUB3	BUB3 Mitotic Checkpoint Protein	Protein Coding	53	GC10P123154	9.3		WNT6
1228		WNT6	Wnt Family Member 6	Protein Coding	48	GC02P218859	9.29		CDC25B
1229		CDC25B	Cell Division Cycle 25B	Protein Coding	52	GC20P004512	9.28		TNK2
1230		TNK2	Tyrosine Kinase Non Receptor 2	Protein Coding	54	GC03M195863	9.27		MAPK7
1231		MAPK7	Mitogen-Activated Protein Kinase 7	Protein Coding	54	GC17P061131	9.27		CSF3R
1232		CSF3R	Colony Stimulating Factor 3 Receptor	Protein Coding	54	GC01M036466	9.26		BGLAP
1233		BGLAP	Bone Gamma-Carboxyglutamate Protein	Protein Coding	46	GC01P156242	9.26		TRO
1234		TRO	Trophinin	Protein Coding	43	GC0XP054920	9.25		CD40LG
1235		CD40LG	CD40 Ligand	Protein Coding	57	GC0XP136649	9.25		IBSP
1236		IBSP	Integrin Binding Sialoprotein	Protein Coding	45	GC04P087799	9.24		SH2B3
1237		SH2B3	SH2B Adaptor Protein 3	Protein Coding	54	GC12P111405	9.24		PSEN2
1238		PSEN2	Presenilin 2	Protein Coding	56	GC01P226870	9.23		XPO1
1239		XPO1	Exportin 1	Protein Coding	55	GC02M061445	9.23		PRKCB
1240		PRKCB	Protein Kinase C Beta	Protein Coding	55	GC16P024574	9.22		LIMK1
1241		LIMK1	LIM Domain Kinase 1	Protein Coding	56	GC07P074082	9.2		SEPTIN9
1242		SEPTIN9	Septin 9	Protein Coding	46	GC17P077282	9.2		GNRH2
1243		GNRH2	Gonadotropin Releasing Hormone 2	Protein Coding	40	GC20P003043	9.2		TCF3
1244		TCF3	Transcription Factor 3	Protein Coding	52	GC19M001609	9.2		LAMC1
1245		LAMC1	Laminin Subunit Gamma 1	Protein Coding	50	GC01P182992	9.19		DLL1
1246		DLL1	Delta Like Canonical Notch Ligand 1	Protein Coding	52	GC06M170282	9.19		TACSTD2
1247		TACSTD2	Tumor Associated Calcium Signal Transducer 2	Protein Coding	52	GC01M058575	9.19		VTCN1
1248		VTCN1	V-Set Domain Containing T Cell Activation Inhibitor 1	Protein Coding	48	GC01M117143	9.18		GSTM3
1249		GSTM3	Glutathione S-Transferase Mu 3	Protein Coding	53	GC01M109733	9.17		MIR33A
1250		MIR33A	MicroRNA 33a	RNA Gene	22	GC22P041900	9.16		JUND
1251		JUND	JunD Proto-Oncogene, AP-1 Transcription Factor Subunit	Protein Coding	48	GC19M018279	9.16		NTN1
1252		NTN1	Netrin 1	Protein Coding	52	GC17P011813	9.16		IGFBP6
1253		IGFBP6	Insulin Like Growth Factor Binding Protein 6	Protein Coding	50	GC12P053097	9.16		DDX41
1254		DDX41	DEAD-Box Helicase 41	Protein Coding	52	GC05M177511	9.16		AKR1B10
1255		AKR1B10	Aldo-Keto Reductase Family 1 Member B10	Protein Coding	49	GC07P134527	9.15		SCGB1D2
1256		SCGB1D2	Secretoglobin Family 1D Member 2	Protein Coding	37	GC11P062260	9.12		TNFRSF8
1257		TNFRSF8	TNF Receptor Superfamily Member 8	Protein Coding	50	GC01P012063	9.12		PAX6
1258		PAX6	Paired Box 6	Protein Coding	54	GC11M031784	9.12		PGF
1259		PGF	Placental Growth Factor	Protein Coding	50	GC14M074941	9.12		HOPX
1260		HOPX	HOP Homeobox	Protein Coding	41	GC04M056647	9.11		LRP5
1261		LRP5	LDL Receptor Related Protein 5	Protein Coding	56	GC11P068298	9.09		AHCY
1262		AHCY	Adenosylhomocysteinase	Protein Coding	56	GC20M034942	9.09		ADAM12
1263		ADAM12	ADAM Metallopeptidase Domain 12	Protein Coding	52	GC10M126012	9.08		JAK3
1264		JAK3	Janus Kinase 3	Protein Coding	58	GC19M017824	9.07		CP
1265		CP	Ceruloplasmin	Protein Coding	55	GC03M149162	9.07		SMAD1
1266		SMAD1	SMAD Family Member 1	Protein Coding	51	GC04P145481	9.06		CDK5
1267		CDK5	Cyclin Dependent Kinase 5	Protein Coding	60	GC07M151053	9.06		HLA-C
1268		HLA-C	Major Histocompatibility Complex, Class I, C	Protein Coding	51	GC06M071681	9.05		MIR135B
1269		MIR135B	MicroRNA 135b	RNA Gene	24	GC01M205448	9.05		SELE
1270		SELE	Selectin E	Protein Coding	50	GC01M169722	9.05		ACACA
1271		ACACA	Acetyl-CoA Carboxylase Alpha	Protein Coding	55	GC17M037084	9.04		RBBP4
1272		RBBP4	RB Binding Protein 4, Chromatin Remodeling Factor	Protein Coding	51	GC01P032651	9.03		SIRT3
1273		SIRT3	Sirtuin 3	Protein Coding	54	GC11M000215	9.03		RPS19
1274		RPS19	Ribosomal Protein S19	Protein Coding	55	GC19P072942	9.01		FGF9
1275		FGF9	Fibroblast Growth Factor 9	Protein Coding	51	GC13P021671	9		RPL15
1276		RPL15	Ribosomal Protein L15	Protein Coding	50	GC03P023916	8.99		GLI2
1277		GLI2	GLI Family Zinc Finger 2	Protein Coding	56	GC02P120735	8.96		PIAS1
1278		PIAS1	Protein Inhibitor Of Activated STAT 1	Protein Coding	51	GC15P068054	8.95		STUB1
1279		STUB1	STIP1 Homology And U-Box Containing Protein 1	Protein Coding	53	GC16P013453	8.95		HSD3B1
1280		HSD3B1	Hydroxy-Delta-5-Steroid Dehydrogenase, 3 Beta- And Steroid Delta-Isomerase 1	Protein Coding	49	GC01P119507	8.94		CLDN1
1281		CLDN1	Claudin 1	Protein Coding	53	GC03M190305	8.94		GHRHR
1282		GHRHR	Growth Hormone Releasing Hormone Receptor	Protein Coding	49	GC07P030938	8.93		NAPSA
1283		NAPSA	Napsin A Aspartic Peptidase	Protein Coding	47	GC19M070960	8.93		GLI3
1284		GLI3	GLI Family Zinc Finger 3	Protein Coding	56	GC07M041960	8.92		NR1I2
1285		NR1I2	Nuclear Receptor Subfamily 1 Group I Member 2	Protein Coding	51	GC03P119780	8.92		MELK
1286		MELK	Maternal Embryonic Leucine Zipper Kinase	Protein Coding	53	GC09P036572	8.92		MIR134
1287		MIR134	MicroRNA 134	RNA Gene	22	GC14P110898	8.92		RACK1
1288		RACK1	Receptor For Activated C Kinase 1	Protein Coding	50	GC05M181933	8.9		CCL11
1289		CCL11	C-C Motif Chemokine Ligand 11	Protein Coding	52	GC17P034285	8.9		BCAS2
1290		BCAS2	BCAS2 Pre-MRNA Processing Factor	Protein Coding	44	GC01M114567	8.88		UBE2C
1291		UBE2C	Ubiquitin Conjugating Enzyme E2 C	Protein Coding	52	GC20P045812	8.88		VAV3
1292		VAV3	Vav Guanine Nucleotide Exchange Factor 3	Protein Coding	50	GC01M107571	8.86		SOD1
1293		SOD1	Superoxide Dismutase 1	Protein Coding	60	GC21P031659	8.85		GPT
1294		GPT	Glutamic--Pyruvic Transaminase	Protein Coding	48	GC08P144502	8.83		TERF1
1295		TERF1	Telomeric Repeat Binding Factor 1	Protein Coding	48	GC08P073003	8.82		HK1
1296		HK1	Hexokinase 1	Protein Coding	56	GC10P069269	8.82		ROR2
1297		ROR2	Receptor Tyrosine Kinase Like Orphan Receptor 2	Protein Coding	55	GC09M096500	8.8		CSK
1298		CSK	C-Terminal Src Kinase	Protein Coding	53	GC15P074782	8.8		CXADR
1299		CXADR	CXADR Ig-Like Cell Adhesion Molecule	Protein Coding	50	GC21P017513	8.8		TPM3
1300		TPM3	Tropomyosin 3	Protein Coding	53	GC01M154127	8.79		MIR138-1
1301		MIR138-1	MicroRNA 138-1	RNA Gene	23	GC03P044115	8.79		MIR92B
1302		MIR92B	MicroRNA 92b	RNA Gene	22	GC01P155195	8.78		TPR
1303		TPR	Translocated Promoter Region, Nuclear Basket Protein	Protein Coding	50	GC01M186323	8.77		SPINT2
1304		SPINT2	Serine Peptidase Inhibitor, Kunitz Type 2	Protein Coding	49	GC19P038244	8.76		CASP5
1305		CASP5	Caspase 5	Protein Coding	50	GC11M104995	8.75		SERPINB3
1306		SERPINB3	Serpin Family B Member 3	Protein Coding	47	GC18M063655	8.75		SRSF2
1307		SRSF2	Serine And Arginine Rich Splicing Factor 2	Protein Coding	47	GC17M076734	8.73		SESN3
1308		SESN3	Sestrin 3	Protein Coding	44	GC11M100300	8.73		LGR5
1309		LGR5	Leucine Rich Repeat Containing G Protein-Coupled Receptor 5	Protein Coding	51	GC12P071439	8.73		DLL4
1310		DLL4	Delta Like Canonical Notch Ligand 4	Protein Coding	54	GC15P040929	8.73		RXRG
1311		RXRG	Retinoid X Receptor Gamma	Protein Coding	48	GC01M165401	8.72		CDH17
1312		CDH17	Cadherin 17	Protein Coding	49	GC08M094127	8.72		MECOM
1313		MECOM	MDS1 And EVI1 Complex Locus	Protein Coding	54	GC03M169083	8.72		SF3B2
1314		SF3B2	Splicing Factor 3b Subunit 2	Protein Coding	48	GC11P066050	8.72		IGF2BP1
1315		IGF2BP1	Insulin Like Growth Factor 2 MRNA Binding Protein 1	Protein Coding	47	GC17P062860	8.71		ENPP2
1316		ENPP2	Ectonucleotide Pyrophosphatase/Phosphodiesterase 2	Protein Coding	52	GC08M119556	8.7		TAP1
1317		TAP1	Transporter 1, ATP Binding Cassette Subfamily B Member	Protein Coding	55	GC06M071788	8.7		BCORL1
1318		BCORL1	BCL6 Corepressor Like 1	Protein Coding	41	GC0XP129980	8.69		HDAC5
1319		HDAC5	Histone Deacetylase 5	Protein Coding	56	GC17M044076	8.67		KIAA0087
1320		KIAA0087	KIAA0087 LncRNA	RNA Gene	30	GC07M026541	8.67		HLTF
1321		HLTF	Helicase Like Transcription Factor	Protein Coding	47	GC03M149030	8.67		UBE3A
1322		UBE3A	Ubiquitin Protein Ligase E3A	Protein Coding	53	GC15M025333	8.67		CYP2C9
1323		CYP2C9	Cytochrome P450 Family 2 Subfamily C Member 9	Protein Coding	53	GC10P094938	8.67		MMP10
1324		MMP10	Matrix Metallopeptidase 10	Protein Coding	51	GC11M102770	8.66		HDAC3
1325		HDAC3	Histone Deacetylase 3	Protein Coding	56	GC05M141620	8.66		IL32
1326		IL32	Interleukin 32	Protein Coding	45	GC16P013549	8.65		GH1
1327		GH1	Growth Hormone 1	Protein Coding	50	GC17M063917	8.65		MIR337
1328		MIR337	MicroRNA 337	RNA Gene	22	GC14P110907	8.64		HPRT1
1329		HPRT1	Hypoxanthine Phosphoribosyltransferase 1	Protein Coding	55	GC0XP134460	8.64		MST1
1330		MST1	Macrophage Stimulating 1	Protein Coding	53	GC03M049683	8.64		CD55
1331		CD55	CD55 Molecule (Cromer Blood Group)	Protein Coding	56	GC01P207321	8.63		ZMYND8
1332		ZMYND8	Zinc Finger MYND-Type Containing 8	Protein Coding	47	GC20M047209	8.62		PSAT1
1333		PSAT1	Phosphoserine Aminotransferase 1	Protein Coding	54	GC09P078297	8.62		CASP6
1334		CASP6	Caspase 6	Protein Coding	55	GC04M109688	8.61		TRIM25
1335		TRIM25	Tripartite Motif Containing 25	Protein Coding	51	GC17M056836	8.6		BCAS3
1336		BCAS3	BCAS3 Microtubule Associated Cell Migration Factor	Protein Coding	44	GC17P063137	8.58		NR0B1
1337		NR0B1	Nuclear Receptor Subfamily 0 Group B Member 1	Protein Coding	52	GC0XM030304	8.57		CDC27
1338		CDC27	Cell Division Cycle 27	Protein Coding	49	GC17M047117	8.57		OXT
1339		OXT	Oxytocin/Neurophysin I Prepropeptide	Protein Coding	44	GC20P004488	8.56		PPARGC1A
1340		PPARGC1A	PPARG Coactivator 1 Alpha	Protein Coding	53	GC04M023755	8.56		MDK
1341		MDK	Midkine	Protein Coding	50	GC11P046380	8.56		MEAF6
1342		MEAF6	MYST/Esa1 Associated Factor 6	Protein Coding	42	GC01M037489	8.54		MIR326
1343		MIR326	MicroRNA 326	RNA Gene	24	GC11M075335	8.53		TNFRSF6B
1344		TNFRSF6B	TNF Receptor Superfamily Member 6b	Protein Coding	48	GC20P063696	8.52		PSMB8
1345		PSMB8	Proteasome 20S Subunit Beta 8	Protein Coding	56	GC06M032840	8.51		S100A9
1346		S100A9	S100 Calcium Binding Protein A9	Protein Coding	50	GC01P153357	8.5		ETS2
1347		ETS2	ETS Proto-Oncogene 2, Transcription Factor	Protein Coding	48	GC21P038805	8.49		LNC-LBCS
1348		LNC-LBCS	LncRNA Bladder And Prostate Cancer Suppressor, HnRNPK Interacting	RNA Gene	18	GC06M019225	8.48		PTP4A3
1349		PTP4A3	Protein Tyrosine Phosphatase 4A3	Protein Coding	46	GC08P141391	8.47		ISG15
1350		ISG15	ISG15 Ubiquitin Like Modifier	Protein Coding	53	GC01P001001	8.46		STC1
1351		STC1	Stanniocalcin 1	Protein Coding	48	GC08M023841	8.44		SNHG5
1352		SNHG5	Small Nucleolar RNA Host Gene 5	RNA Gene	24	GC06M085650	8.44		NBAT1
1353		NBAT1	Neuroblastoma Associated Transcript 1	RNA Gene	19	GC06M022143	8.43		RINT1
1354		RINT1	RAD50 Interactor 1	Protein Coding	44	GC07P105532	8.43		THY1
1355		THY1	Thy-1 Cell Surface Antigen	Protein Coding	50	GC11M119417	8.43		NDC80
1356		NDC80	NDC80 Kinetochore Complex Component	Protein Coding	48	GC18P002571	8.42		E2F5
1357		E2F5	E2F Transcription Factor 5	Protein Coding	46	GC08P085177	8.41		SELENOP
1358		SELENOP	Selenoprotein P	Protein Coding	43	GC05M042800	8.41		ADAM9
1359		ADAM9	ADAM Metallopeptidase Domain 9	Protein Coding	55	GC08P038996	8.41		MIRLET7F1
1360		MIRLET7F1	MicroRNA Let-7f-1	RNA Gene	21	GC09P094562	8.41		ARID1B
1361		ARID1B	AT-Rich Interaction Domain 1B	Protein Coding	52	GC06P156777	8.4		HNRNPA2B1
1362		HNRNPA2B1	Heterogeneous Nuclear Ribonucleoprotein A2/B1	Protein Coding	52	GC07M026174	8.4		VWF
1363		VWF	Von Willebrand Factor	Protein Coding	55	GC12M005949	8.39		TGFBR3
1364		TGFBR3	Transforming Growth Factor Beta Receptor 3	Protein Coding	53	GC01M091680	8.38		TBX3
1365		TBX3	T-Box Transcription Factor 3	Protein Coding	49	GC12M114670	8.38		VCAN
1366		VCAN	Versican	Protein Coding	54	GC05P083471	8.38		SPA17
1367		SPA17	Sperm Autoantigenic Protein 17	Protein Coding	42	GC11P124673	8.37		PRPF31
1368		PRPF31	Pre-MRNA Processing Factor 31	Protein Coding	50	GC19P073478	8.37		REL
1369		REL	REL Proto-Oncogene, NF-KB Subunit	Protein Coding	53	GC02P060881	8.37		NUDT1
1370		NUDT1	Nudix Hydrolase 1	Protein Coding	48	GC07P002242	8.36		ECM1
1371		ECM1	Extracellular Matrix Protein 1	Protein Coding	51	GC01P150508	8.36		TRPS1
1372		TRPS1	Transcriptional Repressor GATA Binding 1	Protein Coding	51	GC08M115408	8.35		JAG2
1373		JAG2	Jagged Canonical Notch Ligand 2	Protein Coding	51	GC14M105140	8.35		FOXC2
1374		FOXC2	Forkhead Box C2	Protein Coding	49	GC16P086593	8.35		SFRP2
1375		SFRP2	Secreted Frizzled Related Protein 2	Protein Coding	47	GC04M153780	8.34		LATS2
1376		LATS2	Large Tumor Suppressor Kinase 2	Protein Coding	51	GC13M020973	8.34		BRD4
1377		BRD4	Bromodomain Containing 4	Protein Coding	55	GC19M015236	8.34		OCIAD1
1378		OCIAD1	OCIA Domain Containing 1	Protein Coding	43	GC04P048805	8.34		DDX5
1379		DDX5	DEAD-Box Helicase 5	Protein Coding	52	GC17M064498	8.32		P2RX7
1380		P2RX7	Purinergic Receptor P2X 7	Protein Coding	54	GC12P126979	8.32		NAA15
1381		NAA15	N-Alpha-Acetyltransferase 15, NatA Auxiliary Subunit	Protein Coding	47	GC04P139301	8.31		H4C16
1382		H4C16	H4 Histone 16	Protein Coding	42	GC12M022801	8.31		KAT2B
1383		KAT2B	Lysine Acetyltransferase 2B	Protein Coding	55	GC03P020043	8.3		CDC20
1384		CDC20	Cell Division Cycle 20	Protein Coding	50	GC01P043358	8.3		KISS1R
1385		KISS1R	KISS1 Receptor	Protein Coding	53	GC19P000917	8.3		SMARCA2
1386		SMARCA2	SWI/SNF Related, Matrix Associated, Actin Dependent Regulator Of Chromatin, Subfamily A, Member 2	Protein Coding	56	GC09P001980	8.3		RPSA
1387		RPSA	Ribosomal Protein SA	Protein Coding	53	GC03P039406	8.29		PTPN1
1388		PTPN1	Protein Tyrosine Phosphatase Non-Receptor Type 1	Protein Coding	57	GC20P050510	8.29		FUT4
1389		FUT4	Fucosyltransferase 4	Protein Coding	44	GC11P094544	8.28		TFPI2
1390		TFPI2	Tissue Factor Pathway Inhibitor 2	Protein Coding	49	GC07M093885	8.27		SEMA3B
1391		SEMA3B	Semaphorin 3B	Protein Coding	47	GC03P050267	8.26		TFDP1
1392		TFDP1	Transcription Factor Dp-1	Protein Coding	49	GC13P113584	8.26		CDK8
1393		CDK8	Cyclin Dependent Kinase 8	Protein Coding	53	GC13P026254	8.26		TFAP2C
1394		TFAP2C	Transcription Factor AP-2 Gamma	Protein Coding	48	GC20P056629	8.25		PSMA1
1395		PSMA1	Proteasome 20S Subunit Alpha 1	Protein Coding	49	GC11M014505	8.25		EIF2AK2
1396		EIF2AK2	Eukaryotic Translation Initiation Factor 2 Alpha Kinase 2	Protein Coding	56	GC02M037099	8.24		MIR495
1397		MIR495	MicroRNA 495	RNA Gene	19	GC14P110929	8.24		TAGLN
1398		TAGLN	Transgelin	Protein Coding	50	GC11P117199	8.23		CRISP3
1399		CRISP3	Cysteine Rich Secretory Protein 3	Protein Coding	43	GC06M049727	8.23		GAS6
1400		GAS6	Growth Arrest Specific 6	Protein Coding	51	GC13M113820	8.22		SSTR5
1401		SSTR5	Somatostatin Receptor 5	Protein Coding	49	GC16P001072	8.2		NTSR1
1402		NTSR1	Neurotensin Receptor 1	Protein Coding	49	GC20P062708	8.2		ANXA3
1403		ANXA3	Annexin A3	Protein Coding	49	GC04P078551	8.18		WNT10A
1404		WNT10A	Wnt Family Member 10A	Protein Coding	52	GC02P218922	8.18		COL4A3
1405		COL4A3	Collagen Type IV Alpha 3 Chain	Protein Coding	53	GC02P227164	8.16		CGB5
1406		CGB5	Chorionic Gonadotropin Subunit Beta 5	Protein Coding	37	GC19P049043	8.15		SALL4
1407		SALL4	Spalt Like Transcription Factor 4	Protein Coding	50	GC20M051784	8.15		TLR7
1408		TLR7	Toll Like Receptor 7	Protein Coding	55	GC0XP012867	8.13		EZHIP
1409		EZHIP	EZH Inhibitory Protein	Protein Coding	32	GC0XP051501	8.13		PALS1
1410		PALS1	Protein Associated With LIN7 1, MAGUK P55 Family Member	Protein Coding	45	GC14P067240	8.12		MSN
1411		MSN	Moesin	Protein Coding	55	GC0XP065588	8.12		HIPK2
1412		HIPK2	Homeodomain Interacting Protein Kinase 2	Protein Coding	51	GC07M139561	8.11		FKBP5
1413		FKBP5	FKBP Prolyl Isomerase 5	Protein Coding	56	GC06M071862	8.1		TIAM1
1414		TIAM1	TIAM Rac1 Associated GEF 1	Protein Coding	51	GC21M031118	8.1		ADAM17
1415		ADAM17	ADAM Metallopeptidase Domain 17	Protein Coding	58	GC02M009488	8.09		CRABP2
1416		CRABP2	Cellular Retinoic Acid Binding Protein 2	Protein Coding	50	GC01M156701	8.09		ZBTB16
1417		ZBTB16	Zinc Finger And BTB Domain Containing 16	Protein Coding	50	GC11P114059	8.09		MYOD1
1418		MYOD1	Myogenic Differentiation 1	Protein Coding	53	GC11P017741	8.08		TMPRSS4
1419		TMPRSS4	Transmembrane Serine Protease 4	Protein Coding	46	GC11P118077	8.07		PARP2
1420		PARP2	Poly(ADP-Ribose) Polymerase 2	Protein Coding	52	GC14P020343	8.07		SIRT6
1421		SIRT6	Sirtuin 6	Protein Coding	52	GC19M004174	8.07		FOLR1
1422		FOLR1	Folate Receptor Alpha	Protein Coding	53	GC11P072190	8.07		SSTR1
1423		SSTR1	Somatostatin Receptor 1	Protein Coding	50	GC14P038207	8.05		SYNE1
1424		SYNE1	Spectrin Repeat Containing Nuclear Envelope Protein 1	Protein Coding	47	GC06M152121	8.05		EPHA1
1425		EPHA1	EPH Receptor A1	Protein Coding	54	GC07M143390	8.05		MAP3K7
1426		MAP3K7	Mitogen-Activated Protein Kinase Kinase Kinase 7	Protein Coding	57	GC06M090513	8.04		PTPA
1427		PTPA	Protein Phosphatase 2 Phosphatase Activator	Protein Coding	50	GC09P129119	8.04		TBX5
1428		TBX5	T-Box Transcription Factor 5	Protein Coding	52	GC12M114353	8.03		MBD2
1429		MBD2	Methyl-CpG Binding Domain Protein 2	Protein Coding	47	GC18M054151	8.03		MIR498
1430		MIR498	MicroRNA 498	RNA Gene	18	GC19P073452	8.02		LINC01133
1431		LINC01133	Long Intergenic Non-Protein Coding RNA 1133	RNA Gene	18	GC01P159959	8.02		FZR1
1432		FZR1	Fizzy And Cell Division Cycle 20 Related 1	Protein Coding	48	GC19P003506	8.02		THRB
1433		THRB	Thyroid Hormone Receptor Beta	Protein Coding	56	GC03M024117	8		TRIM37
1434		TRIM37	Tripartite Motif Containing 37	Protein Coding	47	GC17M058982	8		SEZ6L2
1435		SEZ6L2	Seizure Related 6 Homolog Like 2	Protein Coding	46	GC16M038421	7.99		TFF2
1436		TFF2	Trefoil Factor 2	Protein Coding	48	GC21M042346	7.99		LAG3
1437		LAG3	Lymphocyte Activating 3	Protein Coding	48	GC12P023550	7.99		CDCP1
1438		CDCP1	CUB Domain Containing Protein 1	Protein Coding	46	GC03M045082	7.98		EED
1439		EED	Embryonic Ectoderm Development	Protein Coding	50	GC11P086244	7.98		CTBP1
1440		CTBP1	C-Terminal Binding Protein 1	Protein Coding	53	GC04M001211	7.98		FOXA2
1441		FOXA2	Forkhead Box A2	Protein Coding	52	GC20M022581	7.98		PIWIL1
1442		PIWIL1	Piwi Like RNA-Mediated Gene Silencing 1	Protein Coding	47	GC12P130337	7.98		USF2
1443		USF2	Upstream Transcription Factor 2, C-Fos Interacting	Protein Coding	46	GC19P035268	7.97		MCAM
1444		MCAM	Melanoma Cell Adhesion Molecule	Protein Coding	49	GC11M119308	7.97		MIR22HG
1445		MIR22HG	MIR22 Host Gene	RNA Gene	31	GC17M006761	7.96		MIR494
1446		MIR494	MicroRNA 494	RNA Gene	19	GC14P110928	7.96		SUSD2
1447		SUSD2	Sushi Domain Containing 2	Protein Coding	45	GC22P024181	7.96		GUSB
1448		GUSB	Glucuronidase Beta	Protein Coding	54	GC07M065960	7.95		ATP2A2
1449		ATP2A2	ATPase Sarcoplasmic/Endoplasmic Reticulum Ca2+ Transporting 2	Protein Coding	58	GC12P110280	7.95		ACVR2A
1450		ACVR2A	Activin A Receptor Type 2A	Protein Coding	53	GC02P147844	7.95		BUB1B-PAK6
1451		BUB1B-PAK6	BUB1B-PAK6 Readthrough	Protein Coding	21	GC15P046408	7.95		SH3GL1
1452		SH3GL1	SH3 Domain Containing GRB2 Like 1, Endophilin A2	Protein Coding	50	GC19M004360	7.94		MIR92A2
1453		MIR92A2	MicroRNA 92a-2	RNA Gene	17	GC0XM134335	7.94		HSPB2
1454		HSPB2	Heat Shock Protein Family B (Small) Member 2	Protein Coding	46	GC11P112012	7.93		NEK2
1455		NEK2	NIMA Related Kinase 2	Protein Coding	58	GC01M211658	7.93		CRH
1456		CRH	Corticotropin Releasing Hormone	Protein Coding	50	GC08M066176	7.92		WT1-AS
1457		WT1-AS	WT1 Antisense RNA	RNA Gene	32	GC11P032434	7.92		WNT7B
1458		WNT7B	Wnt Family Member 7B	Protein Coding	49	GC22M045920	7.91		RHEB
1459		RHEB	Ras Homolog, MTORC1 Binding	Protein Coding	56	GC07M151466	7.9		RYR1
1460		RYR1	Ryanodine Receptor 1	Protein Coding	53	GC19P072806	7.9		PODXL
1461		PODXL	Podocalyxin Like	Protein Coding	50	GC07M131500	7.9		RPS10
1462		RPS10	Ribosomal Protein S10	Protein Coding	51	GC06M071853	7.88		PA2G4
1463		PA2G4	Proliferation-Associated 2G4	Protein Coding	48	GC12P057487	7.88		CCL4
1464		CCL4	C-C Motif Chemokine Ligand 4	Protein Coding	47	GC17P036103	7.88		NPY
1465		NPY	Neuropeptide Y	Protein Coding	51	GC07P024290	7.85		NLRP7
1466		NLRP7	NLR Family Pyrin Domain Containing 7	Protein Coding	49	GC19M054923	7.85		GADD45G
1467		GADD45G	Growth Arrest And DNA Damage Inducible Gamma	Protein Coding	46	GC09P089605	7.85		POLB
1468		POLB	DNA Polymerase Beta	Protein Coding	51	GC08P042338	7.83		S100B
1469		S100B	S100 Calcium Binding Protein B	Protein Coding	51	GC21M051379	7.83		PEG10
1470		PEG10	Paternally Expressed 10	Protein Coding	46	GC07P094656	7.82		TMPRSS11A
1471		TMPRSS11A	Transmembrane Serine Protease 11A	Protein Coding	43	GC04M067909	7.81		POU5F1B
1472		POU5F1B	POU Class 5 Homeobox 1B	Protein Coding	38	GC08P127322	7.81		CXCL14
1473		CXCL14	C-X-C Motif Chemokine Ligand 14	Protein Coding	43	GC05M135617	7.8		STIM1
1474		STIM1	Stromal Interaction Molecule 1	Protein Coding	57	GC11P003855	7.8		CCNB3
1475		CCNB3	Cyclin B3	Protein Coding	42	GC0XP050202	7.78		CDH11
1476		CDH11	Cadherin 11	Protein Coding	53	GC16M064943	7.78		HNRNPA1
1477		HNRNPA1	Heterogeneous Nuclear Ribonucleoprotein A1	Protein Coding	55	GC12P054280	7.77		ETV5
1478		ETV5	ETS Variant Transcription Factor 5	Protein Coding	46	GC03M186046	7.77		BTRC
1479		BTRC	Beta-Transducin Repeat Containing E3 Ubiquitin Protein Ligase	Protein Coding	52	GC10P101354	7.77		ADIPOR1
1480		ADIPOR1	Adiponectin Receptor 1	Protein Coding	51	GC01M202940	7.76		ANGPTL4
1481		ANGPTL4	Angiopoietin Like 4	Protein Coding	52	GC19P008363	7.75		MUCL1
1482		MUCL1	Mucin Like 1	Protein Coding	37	GC12P054830	7.74		ZFP36
1483		ZFP36	ZFP36 Ring Finger Protein	Protein Coding	44	GC19P039406	7.74		AMFR
1484		AMFR	Autocrine Motility Factor Receptor	Protein Coding	48	GC16M056361	7.74		PTGER2
1485		PTGER2	Prostaglandin E Receptor 2	Protein Coding	55	GC14P052314	7.73		GGT1
1486		GGT1	Gamma-Glutamyltransferase 1	Protein Coding	56	GC22P024583	7.73		CCL3
1487		CCL3	C-C Motif Chemokine Ligand 3	Protein Coding	46	GC17M036088	7.73		PAK2
1488		PAK2	P21 (RAC1) Activated Kinase 2	Protein Coding	55	GC03P196739	7.73		S100A7
1489		S100A7	S100 Calcium Binding Protein A7	Protein Coding	46	GC01M153457	7.72		SLC7A5
1490		SLC7A5	Solute Carrier Family 7 Member 5	Protein Coding	51	GC16M087830	7.72		PRAME
1491		PRAME	PRAME Nuclear Receptor Transcriptional Regulator	Protein Coding	44	GC22M022547	7.72		PYHIN1
1492		PYHIN1	Pyrin And HIN Domain Family Member 1	Protein Coding	42	GC01P158900	7.72		MIR663A
1493		MIR663A	MicroRNA 663a	RNA Gene	17	GC20M026208	7.72		DLEU1
1494		DLEU1	Deleted In Lymphocytic Leukemia 1	RNA Gene	33	GC13P050130	7.72		AGO2
1495		AGO2	Argonaute RISC Catalytic Component 2	Protein Coding	50	GC08M140522	7.71		ESRRG
1496		ESRRG	Estrogen Related Receptor Gamma	Protein Coding	50	GC01M216503	7.71		BMPR1B
1497		BMPR1B	Bone Morphogenetic Protein Receptor Type 1B	Protein Coding	56	GC04P094757	7.7		GPI
1498		GPI	Glucose-6-Phosphate Isomerase	Protein Coding	55	GC19P034359	7.7		ATP7B
1499		ATP7B	ATPase Copper Transporting Beta	Protein Coding	54	GC13M051930	7.69		IRF4
1500		IRF4	Interferon Regulatory Factor 4	Protein Coding	50	GC06P000391	7.69		IQGAP1
1501		IQGAP1	IQ Motif Containing GTPase Activating Protein 1	Protein Coding	50	GC15P090388	7.68		USP28
1502		USP28	Ubiquitin Specific Peptidase 28	Protein Coding	46	GC11M113797	7.68		TOPBP1
1503		TOPBP1	DNA Topoisomerase II Binding Protein 1	Protein Coding	48	GC03M133600	7.67		KMT2C
1504		KMT2C	Lysine Methyltransferase 2C	Protein Coding	51	GC07M152134	7.67		OXTR
1505		OXTR	Oxytocin Receptor	Protein Coding	53	GC03M008767	7.67		RPS6KB2
1506		RPS6KB2	Ribosomal Protein S6 Kinase B2	Protein Coding	52	GC11P067428	7.67		CYP21A2
1507		CYP21A2	Cytochrome P450 Family 21 Subfamily A Member 2	Protein Coding	51	GC06P092176	7.66		SCGB2A1
1508		SCGB2A1	Secretoglobin Family 2A Member 1	Protein Coding	43	GC11P062227	7.65		EDNRB
1509		EDNRB	Endothelin Receptor Type B	Protein Coding	56	GC13M077895	7.64		PROX1
1510		PROX1	Prospero Homeobox 1	Protein Coding	49	GC01P213983	7.64		SERPINF1
1511		SERPINF1	Serpin Family F Member 1	Protein Coding	53	GC17P001766	7.64		PLAT
1512		PLAT	Plasminogen Activator, Tissue Type	Protein Coding	57	GC08M042174	7.61		FGF10
1513		FGF10	Fibroblast Growth Factor 10	Protein Coding	53	GC05M044340	7.61		APOD
1514		APOD	Apolipoprotein D	Protein Coding	50	GC03M195568	7.6		PFN1
1515		PFN1	Profilin 1	Protein Coding	53	GC17M004945	7.6		FUS
1516		FUS	FUS RNA Binding Protein	Protein Coding	51	GC16P031180	7.6		CGB3
1517		CGB3	Chorionic Gonadotropin Subunit Beta 3	Protein Coding	40	GC19M070870	7.6		AKAP13
1518		AKAP13	A-Kinase Anchoring Protein 13	Protein Coding	49	GC15P123897	7.59		TBK1
1519		TBK1	TANK Binding Kinase 1	Protein Coding	56	GC12P064451	7.59		HDGF
1520		HDGF	Heparin Binding Growth Factor	Protein Coding	46	GC01M156949	7.58		CAVIN3
1521		CAVIN3	Caveolae Associated Protein 3	Protein Coding	42	GC11M006928	7.57		MED1
1522		MED1	Mediator Complex Subunit 1	Protein Coding	49	GC17M039404	7.57		USP7
1523		USP7	Ubiquitin Specific Peptidase 7	Protein Coding	56	GC16M008892	7.56		CD79A
1524		CD79A	CD79a Molecule	Protein Coding	55	GC19P041877	7.55		PIGR
1525		PIGR	Polymeric Immunoglobulin Receptor	Protein Coding	48	GC01M206928	7.55		MAOA
1526		MAOA	Monoamine Oxidase A	Protein Coding	55	GC0XP043654	7.55		EIF1AX
1527		EIF1AX	Eukaryotic Translation Initiation Factor 1A X-Linked	Protein Coding	48	GC0XM020124	7.55		CSE1L
1528		CSE1L	Chromosome Segregation 1 Like	Protein Coding	46	GC20P049046	7.54		ROCK2
1529		ROCK2	Rho Associated Coiled-Coil Containing Protein Kinase 2	Protein Coding	53	GC02M011331	7.53		MIR125B2
1530		MIR125B2	MicroRNA 125b-2	RNA Gene	23	GC21P016590	7.53		TRPV4
1531		TRPV4	Transient Receptor Potential Cation Channel Subfamily V Member 4	Protein Coding	56	GC12M109783	7.53		RAN
1532		RAN	RAN, Member RAS Oncogene Family	Protein Coding	50	GC12P130871	7.52		LINC00672
1533		LINC00672	Long Intergenic Non-Protein Coding RNA 672	RNA Gene	20	GC17P038925	7.51		CSNK2A2
1534		CSNK2A2	Casein Kinase 2 Alpha 2	Protein Coding	53	GC16M058157	7.51		FTO
1535		FTO	FTO Alpha-Ketoglutarate Dependent Dioxygenase	Protein Coding	53	GC16P053873	7.5		SGK1
1536		SGK1	Serum/Glucocorticoid Regulated Kinase 1	Protein Coding	56	GC06M134169	7.5		MYBL2
1537		MYBL2	MYB Proto-Oncogene Like 2	Protein Coding	49	GC20P043667	7.5		AKR1C2
1538		AKR1C2	Aldo-Keto Reductase Family 1 Member C2	Protein Coding	52	GC10M004987	7.49		NPC1
1539		NPC1	NPC Intracellular Cholesterol Transporter 1	Protein Coding	56	GC18M023506	7.49		CD247
1540		CD247	CD247 Molecule	Protein Coding	56	GC01M167399	7.49		EFEMP1
1541		EFEMP1	EGF Containing Fibulin Extracellular Matrix Protein 1	Protein Coding	52	GC02M055865	7.49		STC2
1542		STC2	Stanniocalcin 2	Protein Coding	48	GC05M173314	7.48		CUL5
1543		CUL5	Cullin 5	Protein Coding	50	GC11P108008	7.47		PHGDH
1544		PHGDH	Phosphoglycerate Dehydrogenase	Protein Coding	57	GC01P119660	7.45		FGA
1545		FGA	Fibrinogen Alpha Chain	Protein Coding	56	GC04M154583	7.45		COX5A
1546		COX5A	Cytochrome C Oxidase Subunit 5A	Protein Coding	50	GC15M074919	7.44		DMRT1
1547		DMRT1	Doublesex And Mab-3 Related Transcription Factor 1	Protein Coding	48	GC09P000831	7.44		GLO1
1548		GLO1	Glyoxalase I	Protein Coding	52	GC06M071882	7.44		KAT5
1549		KAT5	Lysine Acetyltransferase 5	Protein Coding	57	GC11P065711	7.44		TP53BP2
1550		TP53BP2	Tumor Protein P53 Binding Protein 2	Protein Coding	47	GC01M223779	7.43		DEK
1551		DEK	DEK Proto-Oncogene	Protein Coding	47	GC06M018224	7.43		KSR1
1552		KSR1	Kinase Suppressor Of Ras 1	Protein Coding	48	GC17P027456	7.42		CLEC3B
1553		CLEC3B	C-Type Lectin Domain Family 3 Member B	Protein Coding	48	GC03P047587	7.42		BTC
1554		BTC	Betacellulin	Protein Coding	51	GC04M074744	7.42		CACNA1G
1555		CACNA1G	Calcium Voltage-Gated Channel Subunit Alpha1 G	Protein Coding	57	GC17P062965	7.42		GADD45B
1556		GADD45B	Growth Arrest And DNA Damage Inducible Beta	Protein Coding	43	GC19P002476	7.41		HSP90B1
1557		HSP90B1	Heat Shock Protein 90 Beta Family Member 1	Protein Coding	53	GC12P103930	7.41		TBXT
1558		TBXT	T-Box Transcription Factor T	Protein Coding	50	GC06M166158	7.41		HOXA11
1559		HOXA11	Homeobox A11	Protein Coding	48	GC07M027671	7.4		IL5
1560		IL5	Interleukin 5	Protein Coding	52	GC05M132541	7.4		DDX3X
1561		DDX3X	DEAD-Box Helicase 3 X-Linked	Protein Coding	54	GC0XP041333	7.4		CYP2B6
1562		CYP2B6	Cytochrome P450 Family 2 Subfamily B Member 6	Protein Coding	52	GC19P040991	7.39		COL4A1
1563		COL4A1	Collagen Type IV Alpha 1 Chain	Protein Coding	55	GC13M110148	7.38		GSE1
1564		GSE1	Gse1 Coiled-Coil Protein	Protein Coding	41	GC16P085171	7.37		WWTR1
1565		WWTR1	WW Domain Containing Transcription Regulator 1	Protein Coding	46	GC03M149517	7.37		FURIN
1566		FURIN	Furin, Paired Basic Amino Acid Cleaving Enzyme	Protein Coding	54	GC15P090868	7.37		HBB
1567		HBB	Hemoglobin Subunit Beta	Protein Coding	51	GC11M006827	7.36		FZD6
1568		FZD6	Frizzled Class Receptor 6	Protein Coding	53	GC08P103298	7.36		CALML4
1569		CALML4	Calmodulin Like 4	Protein Coding	40	GC15M068190	7.36		TF
1570		TF	Transferrin	Protein Coding	57	GC03P135056	7.36		COL2A1
1571		COL2A1	Collagen Type II Alpha 1 Chain	Protein Coding	56	GC12M047972	7.36		NOG
1572		NOG	Noggin	Protein Coding	53	GC17P056593	7.35		CXCR3
1573		CXCR3	C-X-C Motif Chemokine Receptor 3	Protein Coding	51	GC0XM071615	7.34		PRDX1
1574		PRDX1	Peroxiredoxin 1	Protein Coding	56	GC01M045512	7.34		FOSL2
1575		FOSL2	FOS Like 2, AP-1 Transcription Factor Subunit	Protein Coding	48	GC02P028392	7.33		CYLD
1576		CYLD	CYLD Lysine 63 Deubiquitinase	Protein Coding	55	GC16P050742	7.33		NCL
1577		NCL	Nucleolin	Protein Coding	51	GC02M231453	7.33		NACC1
1578		NACC1	Nucleus Accumbens Associated 1	Protein Coding	47	GC19P014819	7.33		WWP2
1579		WWP2	WW Domain Containing E3 Ubiquitin Protein Ligase 2	Protein Coding	51	GC16P069796	7.32		RUVBL1
1580		RUVBL1	RuvB Like AAA ATPase 1	Protein Coding	51	GC03M128064	7.32		METTL3
1581		METTL3	Methyltransferase 3, N6-Adenosine-Methyltransferase Complex Catalytic Subunit	Protein Coding	48	GC14M021498	7.31		POLQ
1582		POLQ	DNA Polymerase Theta	Protein Coding	47	GC03M121431	7.31		HSD17B13
1583		HSD17B13	Hydroxysteroid 17-Beta Dehydrogenase 13	Protein Coding	46	GC04M087303	7.3		IGF2BP2
1584		IGF2BP2	Insulin Like Growth Factor 2 MRNA Binding Protein 2	Protein Coding	51	GC03M185643	7.28		CEMIP2
1585		CEMIP2	Cell Migration Inducing Hyaluronidase 2	Protein Coding	43	GC09M071684	7.28		CUL3
1586		CUL3	Cullin 3	Protein Coding	54	GC02M224470	7.27		MKRN3
1587		MKRN3	Makorin Ring Finger Protein 3	Protein Coding	46	GC15P047047	7.27		APOB
1588		APOB	Apolipoprotein B	Protein Coding	53	GC02M020956	7.26		FUT3
1589		FUT3	Fucosyltransferase 3 (Lewis Blood Group)	Protein Coding	47	GC19M006915	7.25		ADA
1590		ADA	Adenosine Deaminase	Protein Coding	57	GC20M044620	7.25		CCDC26
1591		CCDC26	CCDC26 Long Non-Coding RNA	RNA Gene	31	GC08M132556	7.25		LPAR3
1592		LPAR3	Lysophosphatidic Acid Receptor 3	Protein Coding	50	GC01M084811	7.24		MIR374A
1593		MIR374A	MicroRNA 374a	RNA Gene	20	GC0XM074300	7.24		CTBP2
1594		CTBP2	C-Terminal Binding Protein 2	Protein Coding	50	GC10M124984	7.23		ROR1
1595		ROR1	Receptor Tyrosine Kinase Like Orphan Receptor 1	Protein Coding	53	GC01P063774	7.23		PLA2G4A
1596		PLA2G4A	Phospholipase A2 Group IVA	Protein Coding	55	GC01P186798	7.23		AGK
1597		AGK	Acylglycerol Kinase	Protein Coding	47	GC07P141551	7.23		KLF17
1598		KLF17	KLF Transcription Factor 17	Protein Coding	43	GC01P044048	7.22		SOX10
1599		SOX10	SRY-Box Transcription Factor 10	Protein Coding	52	GC22M063204	7.22		CYP27A1
1600		CYP27A1	Cytochrome P450 Family 27 Subfamily A Member 1	Protein Coding	53	GC02P218781	7.2		MIR409
1601		MIR409	MicroRNA 409	RNA Gene	21	GC14P110919	7.2		INPPL1
1602		INPPL1	Inositol Polyphosphate Phosphatase Like 1	Protein Coding	55	GC11P072223	7.2		ENAH
1603		ENAH	ENAH Actin Regulator	Protein Coding	48	GC01M225486	7.2		ATP7A
1604		ATP7A	ATPase Copper Transporting Alpha	Protein Coding	52	GC0XP078031	7.19		INSL3
1605		INSL3	Insulin Like 3	Protein Coding	46	GC19M017816	7.19		FAM98A
1606		FAM98A	Family With Sequence Similarity 98 Member A	Protein Coding	39	GC02M033532	7.19		OLFM4
1607		OLFM4	Olfactomedin 4	Protein Coding	47	GC13P053028	7.18		HSD17B3
1608		HSD17B3	Hydroxysteroid 17-Beta Dehydrogenase 3	Protein Coding	54	GC09M096698	7.18		FGF6
1609		FGF6	Fibroblast Growth Factor 6	Protein Coding	47	GC12M005479	7.18		CHFR
1610		CHFR	Checkpoint With Forkhead And Ring Finger Domains	Protein Coding	45	GC12M132822	7.18		VDAC1
1611		VDAC1	Voltage Dependent Anion Channel 1	Protein Coding	53	GC05M133975	7.18		NHP2
1612		NHP2	NHP2 Ribonucleoprotein	Protein Coding	50	GC05M178149	7.16		MT-TL1
1613		MT-TL1	Mitochondrially Encoded TRNA-Leu (UUA/G) 1	RNA Gene	19	GCMTP003232	7.16		BPIFA1
1614		BPIFA1	BPI Fold Containing Family A Member 1	Protein Coding	43	GC20P033235	7.15		CHD7
1615		CHD7	Chromodomain Helicase DNA Binding Protein 7	Protein Coding	52	GC08P060678	7.15		SFRP5
1616		SFRP5	Secreted Frizzled Related Protein 5	Protein Coding	45	GC10M097766	7.15		IFNAR1
1617		IFNAR1	Interferon Alpha And Beta Receptor Subunit 1	Protein Coding	55	GC21P033324	7.14		SLC9A3R1
1618		SLC9A3R1	SLC9A3 Regulator 1	Protein Coding	52	GC17P074749	7.14		DMTF1
1619		DMTF1	Cyclin D Binding Myb Like Transcription Factor 1	Protein Coding	39	GC07P087155	7.14		UGDH
1620		UGDH	UDP-Glucose 6-Dehydrogenase	Protein Coding	52	GC04M039502	7.14		IL1R1
1621		IL1R1	Interleukin 1 Receptor Type 1	Protein Coding	53	GC02P102136	7.14		PON1
1622		PON1	Paraoxonase 1	Protein Coding	55	GC07M095297	7.13		RBL1
1623		RBL1	RB Transcriptional Corepressor Like 1	Protein Coding	48	GC20M036996	7.12		PMEPA1
1624		PMEPA1	Prostate Transmembrane Protein, Androgen Induced 1	Protein Coding	45	GC20M057648	7.12		PRDX3
1625		PRDX3	Peroxiredoxin 3	Protein Coding	52	GC10M119167	7.12		PRPF4
1626		PRPF4	Pre-MRNA Processing Factor 4	Protein Coding	49	GC09P113275	7.12		MGAT5
1627		MGAT5	Alpha-1,6-Mannosylglycoprotein 6-Beta-N-Acetylglucosaminyltransferase	Protein Coding	48	GC02P134119	7.11		LAMA5
1628		LAMA5	Laminin Subunit Alpha 5	Protein Coding	50	GC20M062307	7.1		CTNNBIP1
1629		CTNNBIP1	Catenin Beta Interacting Protein 1	Protein Coding	46	GC01M009848	7.09		ZC3H7B
1630		ZC3H7B	Zinc Finger CCCH-Type Containing 7B	Protein Coding	43	GC22P041301	7.09		TNFAIP3
1631		TNFAIP3	TNF Alpha Induced Protein 3	Protein Coding	55	GC06P137866	7.08		MIR136
1632		MIR136	MicroRNA 136	RNA Gene	22	GC14P110571	7.07		LPAR2
1633		LPAR2	Lysophosphatidic Acid Receptor 2	Protein Coding	52	GC19M019624	7.07		CD99
1634		CD99	CD99 Molecule (Xg Blood Group)	Protein Coding	46	GC0XP002691	7.07		CCR3
1635		CCR3	C-C Motif Chemokine Receptor 3	Protein Coding	52	GC03P047610	7.04		MAPT
1636		MAPT	Microtubule Associated Protein Tau	Protein Coding	57	GC17P045894	7.03		GCLC
1637		GCLC	Glutamate-Cysteine Ligase Catalytic Subunit	Protein Coding	52	GC06M053497	7.02		PER1
1638		PER1	Period Circadian Regulator 1	Protein Coding	48	GC17M011049	7.02		SLC39A6
1639		SLC39A6	Solute Carrier Family 39 Member 6	Protein Coding	47	GC18M036108	7.01		ABCB4
1640		ABCB4	ATP Binding Cassette Subfamily B Member 4	Protein Coding	54	GC07M087365	7.01		LINC01568
1641		LINC01568	Long Intergenic Non-Protein Coding RNA 1568	RNA Gene	17	GC16P073386	7.01		PPP1R14C
1642		PPP1R14C	Protein Phosphatase 1 Regulatory Inhibitor Subunit 14C	Protein Coding	43	GC06P150143	7.01		PRRC2A
1643		PRRC2A	Proline Rich Coiled-Coil 2A	Protein Coding	42	GC06P092156	7.01		LINC00958
1644		LINC00958	Long Intergenic Non-Protein Coding RNA 958	RNA Gene	19	GC11M012877	7		COL4A2
1645		COL4A2	Collagen Type IV Alpha 2 Chain	Protein Coding	53	GC13P110305	7		UGT2B17
1646		UGT2B17	UDP Glucuronosyltransferase Family 2 Member B17	Protein Coding	47	GC04M068537	7		CENPF
1647		CENPF	Centromere Protein F	Protein Coding	48	GC01P214603	6.98		SRY
1648		SRY	Sex Determining Region Y	Protein Coding	42	GC0YM002698	6.97		TES
1649		TES	Testin LIM Domain Protein	Protein Coding	46	GC07P116210	6.95		RALB
1650		RALB	RAS Like Proto-Oncogene B	Protein Coding	50	GC02P120240	6.95		BIN1
1651		BIN1	Bridging Integrator 1	Protein Coding	53	GC02M127048	6.95		CISH
1652		CISH	Cytokine Inducible SH2 Containing Protein	Protein Coding	52	GC03M051766	6.94		ID4
1653		ID4	Inhibitor Of DNA Binding 4	Protein Coding	46	GC06P019837	6.94		CCK
1654		CCK	Cholecystokinin	Protein Coding	48	GC03M042274	6.94		NEDD4
1655		NEDD4	NEDD4 E3 Ubiquitin Protein Ligase	Protein Coding	54	GC15M055826	6.94		RALBP1
1656		RALBP1	RalA Binding Protein 1	Protein Coding	51	GC18P009465	6.93		DAB2
1657		DAB2	DAB Adaptor Protein 2	Protein Coding	48	GC05M039371	6.93		THBS2
1658		THBS2	Thrombospondin 2	Protein Coding	53	GC06M169215	6.93		ACP1
1659		ACP1	Acid Phosphatase 1	Protein Coding	50	GC02P000402	6.92		KRT13
1660		KRT13	Keratin 13	Protein Coding	50	GC17M041500	6.92		TGFB1I1
1661		TGFB1I1	Transforming Growth Factor Beta 1 Induced Transcript 1	Protein Coding	48	GC16P042867	6.91		TLR1
1662		TLR1	Toll Like Receptor 1	Protein Coding	55	GC04M038793	6.9		PDS5B
1663		PDS5B	PDS5 Cohesin Associated Factor B	Protein Coding	44	GC13P032586	6.9		GSK3A
1664		GSK3A	Glycogen Synthase Kinase 3 Alpha	Protein Coding	56	GC19M070637	6.9		ETV7
1665		ETV7	ETS Variant Transcription Factor 7	Protein Coding	40	GC06M071871	6.89		FIP1L1
1666		FIP1L1	Factor Interacting With PAPOLA And CPSF1	Protein Coding	47	GC04P053435	6.89		KMT2B
1667		KMT2B	Lysine Methyltransferase 2B	Protein Coding	46	GC19P072739	6.89		AIMP2
1668		AIMP2	Aminoacyl TRNA Synthetase Complex Interacting Multifunctional Protein 2	Protein Coding	50	GC07P006016	6.87		CTCFL
1669		CTCFL	CCCTC-Binding Factor Like	Protein Coding	46	GC20M057495	6.86		F5
1670		F5	Coagulation Factor V	Protein Coding	53	GC01M169511	6.85		NUAK1
1671		NUAK1	NUAK Family Kinase 1	Protein Coding	50	GC12M106063	6.84		BCDIN3D
1672		BCDIN3D	BCDIN3 Domain Containing RNA Methyltransferase	Protein Coding	42	GC12M049985	6.84		ELAVL4
1673		ELAVL4	ELAV Like RNA Binding Protein 4	Protein Coding	47	GC01P050025	6.83		NUCB2
1674		NUCB2	Nucleobindin 2	Protein Coding	48	GC11P017457	6.81		BYSL
1675		BYSL	Bystin Like	Protein Coding	44	GC06P092335	6.81		MMP15
1676		MMP15	Matrix Metallopeptidase 15	Protein Coding	51	GC16P058025	6.81		FCGR3A
1677		FCGR3A	Fc Gamma Receptor IIIa	Protein Coding	53	GC01M161541	6.81		LRP1
1678		LRP1	LDL Receptor Related Protein 1	Protein Coding	53	GC12P057128	6.8		ITGAM
1679		ITGAM	Integrin Subunit Alpha M	Protein Coding	55	GC16P042850	6.79		SAA1
1680		SAA1	Serum Amyloid A1	Protein Coding	46	GC11P018579	6.77		LINC01116
1681		LINC01116	Long Intergenic Non-Protein Coding RNA 1116	RNA Gene	19	GC02M176400	6.76		CUX1
1682		CUX1	Cut Like Homeobox 1	Protein Coding	51	GC07P101815	6.76		HYAL2
1683		HYAL2	Hyaluronidase 2	Protein Coding	51	GC03M050317	6.74		CARM1
1684		CARM1	Coactivator Associated Arginine Methyltransferase 1	Protein Coding	53	GC19P010871	6.74		RICTOR
1685		RICTOR	RPTOR Independent Companion Of MTOR Complex 2	Protein Coding	50	GC05M038937	6.74		MIR218-2
1686		MIR218-2	MicroRNA 218-2	RNA Gene	23	GC05M168768	6.74		KRT1
1687		KRT1	Keratin 1	Protein Coding	53	GC12M052674	6.73		INKA2-AS1
1688		INKA2-AS1	INKA2 Antisense RNA 1	RNA Gene	18	GC01P111740	6.72		TUBB3
1689		TUBB3	Tubulin Beta 3 Class III	Protein Coding	55	GC16P091607	6.72		MYH11
1690		MYH11	Myosin Heavy Chain 11	Protein Coding	52	GC16M015921	6.71		TRPV6
1691		TRPV6	Transient Receptor Potential Cation Channel Subfamily V Member 6	Protein Coding	54	GC07M142871	6.69		LINC02046
1692		LINC02046	Long Intergenic Non-Protein Coding RNA 2046	RNA Gene	15	GC03P148241	6.69		ANKRD20A21P
1693		ANKRD20A21P	Ankyrin Repeat Domain 20 Family Member A21, Pseudogene	Pseudogene	7	GC20M030928	6.69		LINC00582
1694		LINC00582	Long Intergenic Non-Protein Coding RNA 582	RNA Gene	19	GC01M231594	6.69		ID2
1695		ID2	Inhibitor Of DNA Binding 2	Protein Coding	50	GC02P008678	6.69		AGTR1
1696		AGTR1	Angiotensin II Receptor Type 1	Protein Coding	58	GC03P148697	6.68		MMP17
1697		MMP17	Matrix Metallopeptidase 17	Protein Coding	51	GC12P131828	6.68		MIR381
1698		MIR381	MicroRNA 381	RNA Gene	20	GC14P110916	6.67		TDGF1P1
1699		TDGF1P1	Teratocarcinoma-Derived Growth Factor 1 Pseudogene 1	Pseudogene	7	GC0XM038395	6.67		TPO
1700		TPO	Thyroid Peroxidase	Protein Coding	56	GC02P001374	6.67		MAPK8IP1
1701		MAPK8IP1	Mitogen-Activated Protein Kinase 8 Interacting Protein 1	Protein Coding	51	GC11P046610	6.67		APOBEC3B
1702		APOBEC3B	Apolipoprotein B MRNA Editing Enzyme Catalytic Subunit 3B	Protein Coding	46	GC22P038982	6.66		CBR1
1703		CBR1	Carbonyl Reductase 1	Protein Coding	51	GC21P036069	6.65		MACROH2A1
1704		MACROH2A1	MacroH2A.1 Histone	Protein Coding	49	GC05M135334	6.65		SLIT2
1705		SLIT2	Slit Guidance Ligand 2	Protein Coding	52	GC04P020321	6.64		SELL
1706		SELL	Selectin L	Protein Coding	50	GC01M169690	6.63		THBD
1707		THBD	Thrombomodulin	Protein Coding	53	GC20M023026	6.63		PTH1R
1708		PTH1R	Parathyroid Hormone 1 Receptor	Protein Coding	57	GC03P046877	6.62		MRC2
1709		MRC2	Mannose Receptor C Type 2	Protein Coding	48	GC17P062627	6.62		STARD3
1710		STARD3	StAR Related Lipid Transfer Domain Containing 3	Protein Coding	46	GC17P039637	6.61		MIR99B
1711		MIR99B	MicroRNA 99b	RNA Gene	22	GC19P051692	6.61		TLE1
1712		TLE1	TLE Family Member 1, Transcriptional Corepressor	Protein Coding	51	GC09M081583	6.6		ATF7IP
1713		ATF7IP	Activating Transcription Factor 7 Interacting Protein	Protein Coding	43	GC12P014365	6.6		TEP1
1714		TEP1	Telomerase Associated Protein 1	Protein Coding	47	GC14M020365	6.6		MIR129-2
1715		MIR129-2	MicroRNA 129-2	RNA Gene	21	GC11P043805	6.6		DSG2
1716		DSG2	Desmoglein 2	Protein Coding	52	GC18P031498	6.6		MIR367
1717		MIR367	MicroRNA 367	RNA Gene	21	GC04M112647	6.6		RCC2
1718		RCC2	Regulator Of Chromosome Condensation 2	Protein Coding	46	GC01M017406	6.58		RASSF5
1719		RASSF5	Ras Association Domain Family Member 5	Protein Coding	45	GC01P206507	6.58		REV3L
1720		REV3L	REV3 Like, DNA Directed Polymerase Zeta Catalytic Subunit	Protein Coding	51	GC06M111299	6.57		MB
1721		MB	Myoglobin	Protein Coding	50	GC22M035606	6.57		ACVR1
1722		ACVR1	Activin A Receptor Type 1	Protein Coding	59	GC02M157736	6.56		PSIP1
1723		PSIP1	PC4 And SRSF1 Interacting Protein 1	Protein Coding	47	GC09M015464	6.56		AVP
1724		AVP	Arginine Vasopressin	Protein Coding	51	GC20M003082	6.56		ESM1
1725		ESM1	Endothelial Cell Specific Molecule 1	Protein Coding	46	GC05M054977	6.55		EEF1A2
1726		EEF1A2	Eukaryotic Translation Elongation Factor 1 Alpha 2	Protein Coding	53	GC20M063488	6.55		RANBP2
1727		RANBP2	RAN Binding Protein 2	Protein Coding	52	GC02P108719	6.54		CLDN2
1728		CLDN2	Claudin 2	Protein Coding	48	GC0XP106900	6.54		ADM
1729		ADM	Adrenomedullin	Protein Coding	51	GC11P010304	6.54		SETDB1
1730		SETDB1	SET Domain Bifurcated Histone Lysine Methyltransferase 1	Protein Coding	49	GC01P150926	6.53		SOAT1
1731		SOAT1	Sterol O-Acyltransferase 1	Protein Coding	51	GC01P179262	6.53		SLC5A5
1732		SLC5A5	Solute Carrier Family 5 Member 5	Protein Coding	52	GC19P072417	6.53		REEP5
1733		REEP5	Receptor Accessory Protein 5	Protein Coding	47	GC05M112876	6.53		RETN
1734		RETN	Resistin	Protein Coding	49	GC19P007669	6.52		BHLHE40
1735		BHLHE40	Basic Helix-Loop-Helix Family Member E40	Protein Coding	47	GC03P004980	6.52		H1-0
1736		H1-0	H1.0 Linker Histone	Protein Coding	46	GC22P045117	6.51		NR5A2
1737		NR5A2	Nuclear Receptor Subfamily 5 Group A Member 2	Protein Coding	51	GC01P199996	6.51		RBPJ
1738		RBPJ	Recombination Signal Binding Protein For Immunoglobulin Kappa J Region	Protein Coding	53	GC04P026105	6.5		FLNC
1739		FLNC	Filamin C	Protein Coding	52	GC07P128830	6.5		CD22
1740		CD22	CD22 Molecule	Protein Coding	53	GC19P035319	6.5		ELN
1741		ELN	Elastin	Protein Coding	50	GC07P074027	6.49		LBR
1742		LBR	Lamin B Receptor	Protein Coding	54	GC01M225401	6.47		DAXX
1743		DAXX	Death Domain Associated Protein	Protein Coding	50	GC06M033318	6.47		SOX11
1744		SOX11	SRY-Box Transcription Factor 11	Protein Coding	47	GC02P005707	6.46		ARRB1
1745		ARRB1	Arrestin Beta 1	Protein Coding	51	GC11M100029	6.46		TNS1
1746		TNS1	Tensin 1	Protein Coding	46	GC02M217799	6.46		NCR1
1747		NCR1	Natural Cytotoxicity Triggering Receptor 1	Protein Coding	46	GC19P073508	6.45		FYN
1748		FYN	FYN Proto-Oncogene, Src Family Tyrosine Kinase	Protein Coding	53	GC06M111660	6.45		MYH9
1749		MYH9	Myosin Heavy Chain 9	Protein Coding	55	GC22M036281	6.44		LINP1
1750		LINP1	LncRNA In Non-Homologous End Joining Pathway 1	RNA Gene	17	GC10P006738	6.44		SFTPD
1751		SFTPD	Surfactant Protein D	Protein Coding	51	GC10M079937	6.43		PDGFD
1752		PDGFD	Platelet Derived Growth Factor D	Protein Coding	51	GC11M103907	6.41		LGALS9
1753		LGALS9	Galectin 9	Protein Coding	47	GC17P027629	6.41		ADRB3
1754		ADRB3	Adrenoceptor Beta 3	Protein Coding	51	GC08M037962	6.4		UGT2B15
1755		UGT2B15	UDP Glucuronosyltransferase Family 2 Member B15	Protein Coding	50	GC04M068646	6.4		IL2RB
1756		IL2RB	Interleukin 2 Receptor Subunit Beta	Protein Coding	56	GC22M061459	6.4		STIL
1757		STIL	STIL Centriolar Assembly Protein	Protein Coding	47	GC01M047250	6.38		LYN
1758		LYN	LYN Proto-Oncogene, Src Family Tyrosine Kinase	Protein Coding	55	GC08P055879	6.38		PPP2CA
1759		PPP2CA	Protein Phosphatase 2 Catalytic Subunit Alpha	Protein Coding	56	GC05M134194	6.38		G6PD
1760		G6PD	Glucose-6-Phosphate Dehydrogenase	Protein Coding	57	GC0XM154562	6.38		UGCG
1761		UGCG	UDP-Glucose Ceramide Glucosyltransferase	Protein Coding	50	GC09P111896	6.37		LGALS4
1762		LGALS4	Galectin 4	Protein Coding	44	GC19M070551	6.37		KIR3DL1
1763		KIR3DL1	Killer Cell Immunoglobulin Like Receptor, Three Ig Domains And Long Cytoplasmic Tail 1	Protein Coding	46	GC19P073503	6.37		TWIST2
1764		TWIST2	Twist Family BHLH Transcription Factor 2	Protein Coding	49	GC02P238848	6.36		ATF4
1765		ATF4	Activating Transcription Factor 4	Protein Coding	52	GC22P039519	6.35		API5
1766		API5	Apoptosis Inhibitor 5	Protein Coding	44	GC11P043311	6.34		RNASET2
1767		RNASET2	Ribonuclease T2	Protein Coding	51	GC06M166924	6.33		AQP1
1768		AQP1	Aquaporin 1 (Colton Blood Group)	Protein Coding	53	GC07P030911	6.33		OCLN
1769		OCLN	Occludin	Protein Coding	51	GC05P069492	6.33		SMC4
1770		SMC4	Structural Maintenance Of Chromosomes 4	Protein Coding	49	GC03P160399	6.33		NUPR1
1771		NUPR1	Nuclear Protein 1, Transcriptional Regulator	Protein Coding	40	GC16M028532	6.33		CTNNA3
1772		CTNNA3	Catenin Alpha 3	Protein Coding	47	GC10M065912	6.33		TFPI
1773		TFPI	Tissue Factor Pathway Inhibitor	Protein Coding	53	GC02M187464	6.32		PIAS3
1774		PIAS3	Protein Inhibitor Of Activated STAT 3	Protein Coding	47	GC01M145848	6.32		FGF13
1775		FGF13	Fibroblast Growth Factor 13	Protein Coding	49	GC0XM138615	6.32		SLC22A16
1776		SLC22A16	Solute Carrier Family 22 Member 16	Protein Coding	45	GC06M110424	6.31		CD63
1777		CD63	CD63 Molecule	Protein Coding	50	GC12M055725	6.29		TAC1
1778		TAC1	Tachykinin Precursor 1	Protein Coding	48	GC07P097731	6.29		MSH4
1779		MSH4	MutS Homolog 4	Protein Coding	43	GC01P075796	6.29		CYP11B1
1780		CYP11B1	Cytochrome P450 Family 11 Subfamily B Member 1	Protein Coding	52	GC08M142872	6.29		PENK
1781		PENK	Proenkephalin	Protein Coding	45	GC08M056436	6.28		MCM6
1782		MCM6	Minichromosome Maintenance Complex Component 6	Protein Coding	50	GC02M135839	6.28		STEAP3
1783		STEAP3	STEAP3 Metalloreductase	Protein Coding	52	GC02P123858	6.28		ENOSF1
1784		ENOSF1	Enolase Superfamily Member 1	Protein Coding	42	GC18M000804	6.27		SERBP1
1785		SERBP1	SERPINE1 MRNA Binding Protein 1	Protein Coding	43	GC01M067407	6.27		MAP3K2
1786		MAP3K2	Mitogen-Activated Protein Kinase Kinase Kinase 2	Protein Coding	52	GC02M127298	6.27		PGRMC1
1787		PGRMC1	Progesterone Receptor Membrane Component 1	Protein Coding	50	GC0XP119236	6.26		MIR382
1788		MIR382	MicroRNA 382	RNA Gene	18	GC14P110918	6.26		RORA
1789		RORA	RAR Related Orphan Receptor A	Protein Coding	55	GC15M060488	6.26		CAMP
1790		CAMP	Cathelicidin Antimicrobial Peptide	Protein Coding	46	GC03P049961	6.25		MBTD1
1791		MBTD1	Mbt Domain Containing 1	Protein Coding	39	GC17M051177	6.25		HNRNPU
1792		HNRNPU	Heterogeneous Nuclear Ribonucleoprotein U	Protein Coding	50	GC01M244844	6.24		BANP
1793		BANP	BTG3 Associated Nuclear Protein	Protein Coding	46	GC16P087949	6.24		MAML3
1794		MAML3	Mastermind Like Transcriptional Coactivator 3	Protein Coding	46	GC04M139716	6.23		SPRY4
1795		SPRY4	Sprouty RTK Signaling Antagonist 4	Protein Coding	51	GC05M142310	6.23		BRD7
1796		BRD7	Bromodomain Containing 7	Protein Coding	48	GC16M050313	6.23		S100A11
1797		S100A11	S100 Calcium Binding Protein A11	Protein Coding	48	GC01M152032	6.22		PYCARD
1798		PYCARD	PYD And CARD Domain Containing	Protein Coding	48	GC16M031201	6.21		RPS27A
1799		RPS27A	Ribosomal Protein S27a	Protein Coding	48	GC02P055231	6.21		PLAGL1
1800		PLAGL1	PLAG1 Like Zinc Finger 1	Protein Coding	48	GC06M143940	6.2		NODAL
1801		NODAL	Nodal Growth Differentiation Factor	Protein Coding	48	GC10M070431	6.19		ERN1
1802		ERN1	Endoplasmic Reticulum To Nucleus Signaling 1	Protein Coding	53	GC17M064039	6.19		CLDN10
1803		CLDN10	Claudin 10	Protein Coding	48	GC13P095433	6.18		ATAD3A
1804		ATAD3A	ATPase Family AAA Domain Containing 3A	Protein Coding	47	GC01P004388	6.18		TIMP4
1805		TIMP4	TIMP Metallopeptidase Inhibitor 4	Protein Coding	47	GC03M012153	6.17		MTA3
1806		MTA3	Metastasis Associated 1 Family Member 3	Protein Coding	48	GC02P042494	6.16		MMP8
1807		MMP8	Matrix Metallopeptidase 8	Protein Coding	55	GC11M102712	6.13		NR0B2
1808		NR0B2	Nuclear Receptor Subfamily 0 Group B Member 2	Protein Coding	50	GC01M027236	6.13		NOX4
1809		NOX4	NADPH Oxidase 4	Protein Coding	50	GC11M089324	6.13		FOXP1
1810		FOXP1	Forkhead Box P1	Protein Coding	51	GC03M070954	6.12		ATXN2
1811		ATXN2	Ataxin 2	Protein Coding	50	GC12M111443	6.11		MAF
1812		MAF	MAF BZIP Transcription Factor	Protein Coding	51	GC16M079204	6.11		HACE1
1813		HACE1	HECT Domain And Ankyrin Repeat Containing E3 Ubiquitin Protein Ligase 1	Protein Coding	48	GC06M104728	6.1		GPC4
1814		GPC4	Glypican 4	Protein Coding	51	GC0XM133300	6.09		DMPK
1815		DMPK	DM1 Protein Kinase	Protein Coding	55	GC19M045769	6.09		AKT1S1
1816		AKT1S1	AKT1 Substrate 1	Protein Coding	46	GC19M049869	6.08		CCT4
1817		CCT4	Chaperonin Containing TCP1 Subunit 4	Protein Coding	47	GC02M061868	6.08		NOP16
1818		NOP16	NOP16 Nucleolar Protein	Protein Coding	39	GC05M176383	6.08		TDRG1
1819		TDRG1	Testis Development Related 1	RNA Gene	27	GC06P092324	6.07		KDM6A
1820		KDM6A	Lysine Demethylase 6A	Protein Coding	55	GC0XP044873	6.06		FAT4
1821		FAT4	FAT Atypical Cadherin 4	Protein Coding	46	GC04P125315	6.06		TSHZ1
1822		TSHZ1	Teashirt Zinc Finger Homeobox 1	Protein Coding	46	GC18P075210	6.06		SERPINB4
1823		SERPINB4	Serpin Family B Member 4	Protein Coding	42	GC18M063637	6.05		FZD10
1824		FZD10	Frizzled Class Receptor 10	Protein Coding	51	GC12P130162	6.04		PYY
1825		PYY	Peptide YY	Protein Coding	49	GC17M043952	6.03		ACSL4
1826		ACSL4	Acyl-CoA Synthetase Long Chain Family Member 4	Protein Coding	52	GC0XM109624	6.01		OSM
1827		OSM	Oncostatin M	Protein Coding	50	GC22M030262	6		NECTIN4
1828		NECTIN4	Nectin Cell Adhesion Molecule 4	Protein Coding	52	GC01M161071	6		FUT2
1829		FUT2	Fucosyltransferase 2	Protein Coding	52	GC19P048695	5.99		VTRNA2-1
1830		VTRNA2-1	Vault RNA 2-1	RNA Gene	18	GC05M136081	5.98		MSI1
1831		MSI1	Musashi RNA Binding Protein 1	Protein Coding	46	GC12M120341	5.98		TLR10
1832		TLR10	Toll Like Receptor 10	Protein Coding	46	GC04M038773	5.97		DEPDC1
1833		DEPDC1	DEP Domain Containing 1	Protein Coding	41	GC01M068474	5.95		CD81
1834		CD81	CD81 Molecule	Protein Coding	53	GC11P002563	5.95		NSD2
1835		NSD2	Nuclear Receptor Binding SET Domain Protein 2	Protein Coding	49	GC04P001872	5.94		CCR2
1836		CCR2	C-C Motif Chemokine Receptor 2	Protein Coding	52	GC03P047614	5.94		RBL2
1837		RBL2	RB Transcriptional Corepressor Like 2	Protein Coding	52	GC16P053433	5.94		VIPR1
1838		VIPR1	Vasoactive Intestinal Peptide Receptor 1	Protein Coding	52	GC03P042490	5.94		SIN3A
1839		SIN3A	SIN3 Transcription Regulator Family Member A	Protein Coding	52	GC15M075369	5.94		RAC2
1840		RAC2	Rac Family Small GTPase 2	Protein Coding	58	GC22M061462	5.94		RIT1
1841		RIT1	Ras Like Without CAAX 1	Protein Coding	53	GC01M155897	5.93		GPX3
1842		GPX3	Glutathione Peroxidase 3	Protein Coding	47	GC05P150997	5.93		CPT2
1843		CPT2	Carnitine Palmitoyltransferase 2	Protein Coding	56	GC01P053196	5.93		RBM38
1844		RBM38	RNA Binding Motif Protein 38	Protein Coding	43	GC20P057391	5.92		KRT10
1845		KRT10	Keratin 10	Protein Coding	50	GC17M040818	5.92		EIF3A
1846		EIF3A	Eukaryotic Translation Initiation Factor 3 Subunit A	Protein Coding	51	GC10M119034	5.91		SERPINC1
1847		SERPINC1	Serpin Family C Member 1	Protein Coding	56	GC01M174653	5.91		APOA1
1848		APOA1	Apolipoprotein A1	Protein Coding	57	GC11M116835	5.91		CXCL11
1849		CXCL11	C-X-C Motif Chemokine Ligand 11	Protein Coding	48	GC04M076033	5.91		ABCC4
1850		ABCC4	ATP Binding Cassette Subfamily C Member 4	Protein Coding	52	GC13M095019	5.91		FMNL2
1851		FMNL2	Formin Like 2	Protein Coding	44	GC02P152335	5.9		AGT
1852		AGT	Angiotensinogen	Protein Coding	56	GC01M230690	5.89		CD38
1853		CD38	CD38 Molecule	Protein Coding	53	GC04P019223	5.87		HOXB2
1854		HOXB2	Homeobox B2	Protein Coding	44	GC17M048540	5.87		LTF
1855		LTF	Lactotransferrin	Protein Coding	52	GC03M046435	5.87		LMNB2
1856		LMNB2	Lamin B2	Protein Coding	49	GC19M006779	5.87		SNHG14
1857		SNHG14	Small Nucleolar RNA Host Gene 14	RNA Gene	21	GC15P045819	5.87		SMC3
1858		SMC3	Structural Maintenance Of Chromosomes 3	Protein Coding	53	GC10P110567	5.86		TNFSF12
1859		TNFSF12	TNF Superfamily Member 12	Protein Coding	46	GC17P011736	5.86		MUC3A
1860		MUC3A	Mucin 3A, Cell Surface Associated	Protein Coding	40	GC07P100949	5.86		PPP5C
1861		PPP5C	Protein Phosphatase 5 Catalytic Subunit	Protein Coding	52	GC19P073092	5.86		IKBKG
1862		IKBKG	Inhibitor Of Nuclear Factor Kappa B Kinase Regulatory Subunit Gamma	Protein Coding	55	GC0XP154541	5.86		NR4A1
1863		NR4A1	Nuclear Receptor Subfamily 4 Group A Member 1	Protein Coding	54	GC12P052022	5.85		FZD2
1864		FZD2	Frizzled Class Receptor 2	Protein Coding	55	GC17P044557	5.85		DHDH
1865		DHDH	Dihydrodiol Dehydrogenase	Protein Coding	42	GC19P073205	5.85		EIF3E
1866		EIF3E	Eukaryotic Translation Initiation Factor 3 Subunit E	Protein Coding	46	GC08M108163	5.84		AOC3
1867		AOC3	Amine Oxidase Copper Containing 3	Protein Coding	52	GC17P042851	5.84		PLA2G1B
1868		PLA2G1B	Phospholipase A2 Group IB	Protein Coding	51	GC12M120322	5.83		WNT16
1869		WNT16	Wnt Family Member 16	Protein Coding	47	GC07P121325	5.83		FAM98B
1870		FAM98B	Family With Sequence Similarity 98 Member B	Protein Coding	40	GC15P038454	5.81		LMTK3
1871		LMTK3	Lemur Tyrosine Kinase 3	Protein Coding	42	GC19M048485	5.81		SMOC2
1872		SMOC2	SPARC Related Modular Calcium Binding 2	Protein Coding	50	GC06P168441	5.81		LLGL1
1873		LLGL1	LLGL Scribble Cell Polarity Complex Component 1	Protein Coding	46	GC17P018225	5.8		SLC31A1
1874		SLC31A1	Solute Carrier Family 31 Member 1	Protein Coding	49	GC09P113221	5.8		HEIH
1875		HEIH	Hepatocellular Carcinoma Up-Regulated EZH2-Associated Long Non-Coding RNA	RNA Gene	18	GC05M181922	5.79		GLUD1
1876		GLUD1	Glutamate Dehydrogenase 1	Protein Coding	56	GC10M087050	5.79		PER2
1877		PER2	Period Circadian Regulator 2	Protein Coding	50	GC02M238244	5.79		HSPG2
1878		HSPG2	Heparan Sulfate Proteoglycan 2	Protein Coding	54	GC01M021822	5.78		LAPTM4B
1879		LAPTM4B	Lysosomal Protein Transmembrane 4 Beta	Protein Coding	44	GC08P097775	5.78		CYP17A1-AS1
1880		CYP17A1-AS1	CYP17A1 Antisense RNA 1	RNA Gene	17	GC10P102752	5.77		PRMT5
1881		PRMT5	Protein Arginine Methyltransferase 5	Protein Coding	53	GC14M022920	5.75		PTPRD
1882		PTPRD	Protein Tyrosine Phosphatase Receptor Type D	Protein Coding	52	GC09M008307	5.75		S100A1
1883		S100A1	S100 Calcium Binding Protein A1	Protein Coding	47	GC01P153627	5.74		EMP2
1884		EMP2	Epithelial Membrane Protein 2	Protein Coding	50	GC16M010541	5.74		DIS3L2
1885		DIS3L2	DIS3 Like 3'-5' Exoribonuclease 2	Protein Coding	49	GC02P231961	5.74		GFPT1
1886		GFPT1	Glutamine--Fructose-6-Phosphate Transaminase 1	Protein Coding	53	GC02M069283	5.74		PRSS58
1887		PRSS58	Serine Protease 58	Protein Coding	39	GC07M142264	5.74		MIR363
1888		MIR363	MicroRNA 363	RNA Gene	17	GC0XM134334	5.74		PAK3
1889		PAK3	P21 (RAC1) Activated Kinase 3	Protein Coding	57	GC0XP110944	5.74		RPL6
1890		RPL6	Ribosomal Protein L6	Protein Coding	46	GC12M112320	5.74		F13A1
1891		F13A1	Coagulation Factor XIII A Chain	Protein Coding	53	GC06M006144	5.73		SFTPB
1892		SFTPB	Surfactant Protein B	Protein Coding	51	GC02M085657	5.73		PARK7
1893		PARK7	Parkinsonism Associated Deglycase	Protein Coding	54	GC01P008140	5.73		LIMS1
1894		LIMS1	LIM Zinc Finger Domain Containing 1	Protein Coding	47	GC02P108534	5.73		ITGA4
1895		ITGA4	Integrin Subunit Alpha 4	Protein Coding	55	GC02P181456	5.72		CX3CR1
1896		CX3CR1	C-X3-C Motif Chemokine Receptor 1	Protein Coding	50	GC03M039279	5.72		RNH1
1897		RNH1	Ribonuclease/Angiogenin Inhibitor 1	Protein Coding	44	GC11M004423	5.72		FOXL2
1898		FOXL2	Forkhead Box L2	Protein Coding	47	GC03M138944	5.71		LINC-PINT
1899		LINC-PINT	Long Intergenic Non-Protein Coding RNA, P53 Induced Transcript	RNA Gene	23	GC07M130795	5.71		SFPQ
1900		SFPQ	Splicing Factor Proline And Glutamine Rich	Protein Coding	49	GC01M035176	5.7		ANKRD30B
1901		ANKRD30B	Ankyrin Repeat Domain 30B	Protein Coding	33	GC18P018264	5.7		SLC2A4
1902		SLC2A4	Solute Carrier Family 2 Member 4	Protein Coding	52	GC17P011713	5.69		FAT1
1903		FAT1	FAT Atypical Cadherin 1	Protein Coding	46	GC04M186587	5.68		SATB2
1904		SATB2	SATB Homeobox 2	Protein Coding	51	GC02M199269	5.68		IL1R2
1905		IL1R2	Interleukin 1 Receptor Type 2	Protein Coding	53	GC02P101991	5.68		HOXA9
1906		HOXA9	Homeobox A9	Protein Coding	45	GC07M027162	5.68		PCID2
1907		PCID2	PCI Domain Containing 2	Protein Coding	40	GC13M113167	5.67		FBP1
1908		FBP1	Fructose-Bisphosphatase 1	Protein Coding	56	GC09M094603	5.66		MAPRE1
1909		MAPRE1	Microtubule Associated Protein RP/EB Family Member 1	Protein Coding	51	GC20P032819	5.66		CPSF6
1910		CPSF6	Cleavage And Polyadenylation Specific Factor 6	Protein Coding	45	GC12P069239	5.65		CACYBP
1911		CACYBP	Calcyclin Binding Protein	Protein Coding	44	GC01P175001	5.65		CXCL13
1912		CXCL13	C-X-C Motif Chemokine Ligand 13	Protein Coding	47	GC04P077511	5.65		TERF2IP
1913		TERF2IP	TERF2 Interacting Protein	Protein Coding	48	GC16P075647	5.65		UBA7
1914		UBA7	Ubiquitin Like Modifier Activating Enzyme 7	Protein Coding	48	GC03M049805	5.64		CTSE
1915		CTSE	Cathepsin E	Protein Coding	48	GC01M206009	5.63		CSN2
1916		CSN2	Casein Beta	Protein Coding	40	GC04M069955	5.63		SCNN1A
1917		SCNN1A	Sodium Channel Epithelial 1 Subunit Alpha	Protein Coding	55	GC12M006346	5.62		ZNRF3
1918		ZNRF3	Zinc And Ring Finger 3	Protein Coding	41	GC22P028883	5.62		MIR545
1919		MIR545	MicroRNA 545	RNA Gene	17	GC0XM074287	5.62		FOXCUT
1920		FOXCUT	FOXC1 Upstream Transcript	RNA Gene	15	GC06P001604	5.61		LPXN
1921		LPXN	Leupaxin	Protein Coding	47	GC11M099445	5.6		LINC00473
1922		LINC00473	Long Intergenic Non-Protein Coding RNA 473	RNA Gene	25	GC06M165328	5.6		CD68
1923		CD68	CD68 Molecule	Protein Coding	47	GC17P007579	5.58		DNAH8
1924		DNAH8	Dynein Axonemal Heavy Chain 8	Protein Coding	44	GC06P092313	5.56		SIGLEC5
1925		SIGLEC5	Sialic Acid Binding Ig Like Lectin 5	Protein Coding	47	GC19M071022	5.55		COL3A1
1926		COL3A1	Collagen Type III Alpha 1 Chain	Protein Coding	54	GC02P188974	5.54		MCM8
1927		MCM8	Minichromosome Maintenance 8 Homologous Recombination Repair Factor	Protein Coding	46	GC20P006392	5.54		KLF11
1928		KLF11	KLF Transcription Factor 11	Protein Coding	44	GC02P010044	5.53		TTLL12
1929		TTLL12	Tubulin Tyrosine Ligase Like 12	Protein Coding	44	GC22M061508	5.52		RXFP2
1930		RXFP2	Relaxin Family Peptide Receptor 2	Protein Coding	50	GC13P031739	5.52		ZNF300P1
1931		ZNF300P1	Zinc Finger Protein 300 Pseudogene 1	Pseudogene	16	GC05M150930	5.52		JUNB
1932		JUNB	JunB Proto-Oncogene, AP-1 Transcription Factor Subunit	Protein Coding	48	GC19P012791	5.51		CKB
1933		CKB	Creatine Kinase B	Protein Coding	51	GC14M103519	5.49		CDV3
1934		CDV3	CDV3 Homolog	Protein Coding	39	GC03P133573	5.49		TET1
1935		TET1	Tet Methylcytosine Dioxygenase 1	Protein Coding	46	GC10P068560	5.49		RAG2
1936		RAG2	Recombination Activating 2	Protein Coding	48	GC11M036575	5.49		MIR340
1937		MIR340	MicroRNA 340	RNA Gene	21	GC05M180015	5.48		UVRAG
1938		UVRAG	UV Radiation Resistance Associated	Protein Coding	48	GC11P075815	5.47		BAG3
1939		BAG3	BAG Cochaperone 3	Protein Coding	49	GC10P119651	5.46		MIR501
1940		MIR501	MicroRNA 501	RNA Gene	18	GC0XP051218	5.46		ARSA
1941		ARSA	Arylsulfatase A	Protein Coding	53	GC22M050622	5.46		C3
1942		C3	Complement C3	Protein Coding	56	GC19M006677	5.45		PGK1
1943		PGK1	Phosphoglycerate Kinase 1	Protein Coding	56	GC0XP078032	5.45		SSX4
1944		SSX4	SSX Family Member 4	Protein Coding	28	GC0XP048383	5.45		ACKR3
1945		ACKR3	Atypical Chemokine Receptor 3	Protein Coding	49	GC02P236537	5.44		TRIM27
1946		TRIM27	Tripartite Motif Containing 27	Protein Coding	48	GC06M028903	5.44		REN
1947		REN	Renin	Protein Coding	55	GC01M204154	5.44		AIFM1
1948		AIFM1	Apoptosis Inducing Factor Mitochondria Associated 1	Protein Coding	56	GC0XM130129	5.43		COL17A1
1949		COL17A1	Collagen Type XVII Alpha 1 Chain	Protein Coding	51	GC10M104031	5.42		GPR35
1950		GPR35	G Protein-Coupled Receptor 35	Protein Coding	50	GC02P240605	5.42		PROK1
1951		PROK1	Prokineticin 1	Protein Coding	43	GC01P110451	5.42		PRKAB1
1952		PRKAB1	Protein Kinase AMP-Activated Non-Catalytic Subunit Beta 1	Protein Coding	53	GC12P119632	5.41		PREX2
1953		PREX2	Phosphatidylinositol-3,4,5-Trisphosphate Dependent Rac Exchange Factor 2	Protein Coding	46	GC08P067952	5.4		HTRA1
1954		HTRA1	HtrA Serine Peptidase 1	Protein Coding	52	GC10P122461	5.4		NUDC
1955		NUDC	Nuclear Distribution C, Dynein Complex Regulator	Protein Coding	50	GC01P028396	5.4		CLTC
1956		CLTC	Clathrin Heavy Chain	Protein Coding	53	GC17P059619	5.4		DACT1
1957		DACT1	Dishevelled Binding Antagonist Of Beta Catenin 1	Protein Coding	46	GC14P058633	5.39		MAGEA11
1958		MAGEA11	MAGE Family Member A11	Protein Coding	41	GC0XP149688	5.38		NMBR
1959		NMBR	Neuromedin B Receptor	Protein Coding	49	GC06M142059	5.37		PPY
1960		PPY	Pancreatic Polypeptide	Protein Coding	46	GC17M043940	5.37		PRKCZ
1961		PRKCZ	Protein Kinase C Zeta	Protein Coding	56	GC01P004411	5.36		IHH
1962		IHH	Indian Hedgehog Signaling Molecule	Protein Coding	53	GC02M219054	5.36		ZC3H7A
1963		ZC3H7A	Zinc Finger CCCH-Type Containing 7A	Protein Coding	42	GC16M011750	5.36		SPTAN1
1964		SPTAN1	Spectrin Alpha, Non-Erythrocytic 1	Protein Coding	55	GC09P128552	5.36		MTUS2
1965		MTUS2	Microtubule Associated Scaffold Protein 2	Protein Coding	41	GC13P028820	5.35		INSM1
1966		INSM1	INSM Transcriptional Repressor 1	Protein Coding	43	GC20P020368	5.35		HOXB-AS3
1967		HOXB-AS3	HOXB Cluster Antisense RNA 3	RNA Gene	23	GC17P048549	5.35		TERF2
1968		TERF2	Telomeric Repeat Binding Factor 2	Protein Coding	48	GC16M069355	5.35		ARMC5
1969		ARMC5	Armadillo Repeat Containing 5	Protein Coding	42	GC16P042866	5.35		CR1
1970		CR1	Complement C3b/C4b Receptor 1 (Knops Blood Group)	Protein Coding	51	GC01P207496	5.34		SESN1
1971		SESN1	Sestrin 1	Protein Coding	47	GC06M108986	5.33		CD276
1972		CD276	CD276 Molecule	Protein Coding	49	GC15P073683	5.33		PITX2
1973		PITX2	Paired Like Homeodomain 2	Protein Coding	52	GC04M110617	5.32		HSD11B1
1974		HSD11B1	Hydroxysteroid 11-Beta Dehydrogenase 1	Protein Coding	58	GC01P209686	5.32		ZNF469
1975		ZNF469	Zinc Finger Protein 469	Protein Coding	38	GC16P088101	5.31		TNFRSF4
1976		TNFRSF4	TNF Receptor Superfamily Member 4	Protein Coding	50	GC01M001211	5.31		IFNGR1
1977		IFNGR1	Interferon Gamma Receptor 1	Protein Coding	57	GC06M137197	5.3		E2F7
1978		E2F7	E2F Transcription Factor 7	Protein Coding	46	GC12M077021	5.3		S100A13
1979		S100A13	S100 Calcium Binding Protein A13	Protein Coding	42	GC01M153618	5.29		PAPPA
1980		PAPPA	Pappalysin 1	Protein Coding	50	GC09P119606	5.28		PSMD10
1981		PSMD10	Proteasome 26S Subunit, Non-ATPase 10	Protein Coding	47	GC0XM108084	5.28		STAT4
1982		STAT4	Signal Transducer And Activator Of Transcription 4	Protein Coding	53	GC02M191029	5.28		BRD8
1983		BRD8	Bromodomain Containing 8	Protein Coding	45	GC05M138152	5.27		MIR299
1984		MIR299	MicroRNA 299	RNA Gene	19	GC14P110901	5.27		SNCA
1985		SNCA	Synuclein Alpha	Protein Coding	59	GC04M089724	5.27		MAP1LC3A
1986		MAP1LC3A	Microtubule Associated Protein 1 Light Chain 3 Alpha	Protein Coding	47	GC20P034546	5.26		PLEK
1987		PLEK	Pleckstrin	Protein Coding	47	GC02P068365	5.26		ASS1
1988		ASS1	Argininosuccinate Synthase 1	Protein Coding	56	GC09P130444	5.25		BRS3
1989		BRS3	Bombesin Receptor Subtype 3	Protein Coding	48	GC0XP136500	5.25		LINC00339
1990		LINC00339	Long Intergenic Non-Protein Coding RNA 339	RNA Gene	22	GC01P022521	5.24		PTPN6
1991		PTPN6	Protein Tyrosine Phosphatase Non-Receptor Type 6	Protein Coding	56	GC12P023562	5.24		IL33
1992		IL33	Interleukin 33	Protein Coding	46	GC09P007685	5.24		NLRP3
1993		NLRP3	NLR Family Pyrin Domain Containing 3	Protein Coding	55	GC01P247415	5.24		ATF2
1994		ATF2	Activating Transcription Factor 2	Protein Coding	54	GC02M175072	5.24		MALT1
1995		MALT1	MALT1 Paracaspase	Protein Coding	55	GC18P058671	5.23		MUC7
1996		MUC7	Mucin 7, Secreted	Protein Coding	41	GC04P070430	5.23		GPNMB
1997		GPNMB	Glycoprotein Nmb	Protein Coding	51	GC07P023238	5.23		MSH5
1998		MSH5	MutS Homolog 5	Protein Coding	47	GC06P092167	5.23		NR2F2
[truncated: 2,462 more rows]

## Sheet: SAL
Targets of SAL
TYR
CA2
CA7
CA1
CA6
CA12
CA9
CA4
CA5A
CA14
CA3
ADA
GSK3B
ADK
ADORA2A
PNP
AKR1C3
P2RX3
CDA
GPER1
PTGS2
MBLAC2
BCL2
BAX
MMP2
MMP9
ABO
ADAM17
ADH1B
AKR1B1
AKT1
AMD1
AMY1A
AMY1B
AMY1C
AMY2A
ANG
AR
ARF1
AURKA
AZGP1
B3GAT1
BACE1
BAG1
BCHE
BMP7
CA1
CA12
CA2
CASP7
CCNA2
CDK2
CFB
CFD
CHEK1
CMA1
CRAT
CSNK1G2
CSNK2A1
CTSB
CTSD
CTSS
CTSV
DAPK1
DDX6
DHFR
EGFR
EPHB4
ESR1
ESR2
ESRRG
F10
F2
FAP
FCAR
FKBP1A
GALK1
GBA
GPI
GSR
GSTP1
HCK
HK1
HSP90AA1
HSPA8
IGF1R
IGLV2-8
IMPA1
KDR
KIF11
LGALS7
LGALS7B
MAPK10
MAPK14
MIF
MMP13
MMP8
MTAP
NOS3
NR1H2
NUDT9
PAH
PDE4B
PDE4D
PDE5A
PDPK1
PGR
PIM1
PLK1
PNP
PPARG
PPIA
PYGL
QPCT
REN
RTN4R
SHBG
SOD2
SORD
SRC
TGFBR1
TGFBR2
TTR
TYMP
TYMS
YARS1
ABCB1
ABCB11
AKT1
ALPL
BAX
BCL2
BMP2
BMP6
BMP7
CASP1
CASP3
CAT
CDH2
CERT1
CLDN11
CYBB
CYP7A1
DDIT4
ENO2
FGF15
FN1
HES1
HIF1A
MAP2
MTOR
NGF
NLRP3
NOG
NOTCH1
NOX1
NR0B2
NR1H4
OCLN
PRKAR2B
PYCARD
RELA
RPS6KB1
RUNX2
SIRT1
SMAD1
SMAD5
SMAD9
SOD2
SP7
SPP1
TGFB1
TJP1
TUBB3
TXNIP

## Sheet: interaction
intersection target genes
TYR
CA1
CA12
CA9
ADA
GSK3B
AKR1C3
P2RX3
GPER1
PTGS2
BCL2
BAX
MMP2
MMP9
ADAM17
AKR1B1
AKT1
ANG
AR
AURKA
AZGP1
B3GAT1
BAG1
BCHE
BMP7
CASP7
CCNA2
CDK2
CFB
CHEK1
CRAT
CSNK2A1
CTSB
CTSD
CTSS
CTSV
DAPK1
DDX6
DHFR
EGFR
EPHB4
ESR1
ESR2
ESRRG
F10
F2
FAP
GPI
GSR
GSTP1
HCK
HK1
HSP90AA1
HSPA8
IGF1R
KDR
LGALS7
MAPK10
MAPK14
MIF
MMP13
MMP8
MTAP
NOS3
NR1H2
NUDT9
PDE4D
PDPK1
PGR
PLK1
PPARG
PPIA
REN
SHBG
SOD2
SRC
TGFBR1
TGFBR2
TTR
TYMP
TYMS
YARS1
ABCB1
BMP2
BMP6
CASP3
CAT
CDH2
CLDN11
DDIT4
ENO2
FN1
HIF1A
MAP2
MTOR
NGF
NLRP3
NOG
NOTCH1
NR0B2
OCLN
PYCARD
RELA
RPS6KB1
SIRT1
SMAD1
SMAD5
SMAD9
SPP1
TGFB1
TJP1
TUBB3
TXNIP

## Sheet: BP
GO-biological processes
Category	Term	Count	%	PValue	Genes	List Total	Pop Hits	Pop Total	Fold Enrichment	Bonferroni	Benjamini	FDR
GOTERM_BP_DIRECT	GO:0043066~negative regulation of apoptotic process	26	23.0088	1.93373e-16	GSK3B, SRC, GSTP1, AKR1B1, RELA, EGFR, AURKA, IGF1R, CASP3, BAG1, KDR, AKT1, DAPK1, PLK1, MIF, SOD2, MMP9, SIRT1, SMAD5, TGFBR1, MTOR, TJP1, HCK, RPS6KB1, CAT, BCL2	111	530	19333	8.54425	4.92717e-13	4.29095e-13	3.85006e-13
GOTERM_BP_DIRECT	GO:0010628~positive regulation of gene expression	25	22.1239	1.90814e-15	GSK3B, NOTCH1, HIF1A, RELA, GPER1, AKT1, SMAD1, TGFB1, NOS3, NR1H2, NOG, FN1, NGF, MAPK14, MMP8, BMP7, NR0B2, TGFBR1, BMP6, MTOR, AR, BMP2, OCLN, PPARG, PGR	111	525	19333	8.29387	4.18809e-12	2.11708e-12	1.89955e-12
GOTERM_BP_DIRECT	GO:0010629~negative regulation of gene expression	20	17.6991	1.66889e-14	GSK3B, TGFB1, NOTCH1, NR1H2, NOG, MIF, MMP8, NR0B2, HIF1A, ESR1, SIRT1, SMAD5, AURKA, BMP2, OCLN, GPER1, KDR, AKT1, PGR, PPARG	111	316	19333	11.0235	3.69538e-11	1.23442e-11	1.10759e-11
GOTERM_BP_DIRECT	GO:0008284~positive regulation of cell proliferation	24	21.2389	5.74922e-14	TGFB1, NOTCH1, CSNK2A1, AKR1C3, FN1, MIF, F2, SIRT1, EGFR, TGFBR1, BMP6, RELA, TGFBR2, IGF1R, TJP1, AR, HCK, BMP2, ADAM17, GPER1, CDK2, KDR, BCL2, AKT1	111	553	19333	7.55897	1.27614e-10	3.18938e-11	2.86168e-11
GOTERM_BP_DIRECT	GO:0043065~positive regulation of apoptotic process	19	16.8142	5.08536e-13	TGFB1, DAPK1, SRC, MMP2, PTGS2, BMP7, SIRT1, MMP9, TGFBR1, PYCARD, BMP2, GPER1, CASP3, BCL2, TXNIP, BAX, AKT1, PPARG, CTSD	111	332	19333	9.96763	1.12832e-09	2.25688e-10	2.02499e-10
GOTERM_BP_DIRECT	GO:0042493~response to drug	18	15.9292	8.03483e-13	BCHE, TGFB1, ABCB1, SRC, TYMS, PTGS2, SOD2, RELA, TGFBR2, TJP1, ADAM17, CASP3, CAT, BCL2, TXNIP, CA9, PPARG, ADA	111	293	19333	10.6999	1.7829e-09	2.97155e-10	2.66622e-10
GOTERM_BP_DIRECT	GO:0018105~peptidyl-serine phosphorylation	15	13.2743	2.16928e-12	GSK3B, CSNK2A1, PDPK1, SRC, PLK1, MAPK14, TGFBR1, MTOR, AURKA, TGFBR2, RPS6KB1, CDK2, BCL2, BAX, AKT1	111	182	19333	14.3548	4.8136e-09	6.87661e-10	6.17004e-10
GOTERM_BP_DIRECT	GO:0001666~response to hypoxia	14	12.3894	3.8024e-11	TGFB1, MMP2, SOD2, HIF1A, TGFBR2, BMP2, ADAM17, P2RX3, CASP3, DDIT4, CAT, CA9, ANG, ADA	111	183	19333	13.3246	8.43753e-08	1.05469e-08	9.46322e-09
GOTERM_BP_DIRECT	GO:0009410~response to xenobiotic stimulus	15	13.2743	1.00754e-10	ABCB1, SRC, MMP2, TYMS, ENO2, PTGS2, SOD2, TGFBR2, ADAM17, RPS6KB1, CASP3, CAT, BCL2, TXNIP, CA9	111	242	19333	10.7957	2.23573e-07	2.48414e-08	2.2289e-08
GOTERM_BP_DIRECT	GO:0048661~positive regulation of smooth muscle cell proliferation	10	8.84956	2.18242e-10	TGFB1, RPS6KB1, MMP2, AKR1B1, AKT1, PTGS2, EGFR, MTOR, TGFBR2, IGF1R	111	70	19333	24.8816	4.8428e-07	4.8428e-08	4.34521e-08
GOTERM_BP_DIRECT	GO:1902895~positive regulation of pri-miRNA transcription from RNA polymerase II promoter	9	7.9646	5.18701e-10	SMAD1, AR, BMP2, TGFB1, NR1H2, PPARG, HIF1A, RELA, EGFR	111	52	19333	30.145	1.151e-06	1.03745e-07	9.30857e-08
GOTERM_BP_DIRECT	GO:0071456~cellular response to hypoxia	12	10.6195	5.61039e-10	CCNA2, NOTCH1, SRC, B3GAT1, BCL2, AKT1, PPARG, PTGS2, HIF1A, SIRT1, BMP7, MTOR	111	143	19333	14.6158	1.24494e-06	1.03745e-07	9.30857e-08
GOTERM_BP_DIRECT	GO:0007568~aging	13	11.5044	1.172e-09	TGFB1, MMP2, TYMS, PTGS2, SOD2, RELA, TGFBR2, IGF1R, CASP7, RPS6KB1, CAT, AKT1, ADA	111	195	19333	11.6114	2.60066e-06	2.00051e-07	1.79496e-07
GOTERM_BP_DIRECT	GO:0007165~signal transduction	28	24.7788	1.60959e-09	GPI, GSK3B, SRC, HIF1A, EGFR, IGF1R, TYMP, PYCARD, TTR, SPP1, AKT1, NLRP3, SMAD1, CSNK2A1, DAPK1, PDE4D, MAPK14, ESR1, SMAD5, TGFBR1, ESR2, MAPK10, AR, P2RX3, RPS6KB1, CDK2, PPARG, PGR	111	1268	19333	3.84605	3.57168e-06	2.55121e-07	2.28907e-07
GOTERM_BP_DIRECT	GO:0030335~positive regulation of cell migration	14	12.3894	3.4911e-09	TGFB1, NOTCH1, F10, MMP2, SOD2, MMP9, EGFR, TGFBR1, IGF1R, TJP1, BMP2, ADAM17, GPER1, KDR	111	264	19333	9.23635	7.74672e-06	5.04266e-07	4.52453e-07
GOTERM_BP_DIRECT	GO:0006468~protein phosphorylation	18	15.9292	3.63598e-09	GSK3B, SMAD1, TGFB1, CSNK2A1, DAPK1, PDPK1, PLK1, SMAD5, TGFBR1, MTOR, AURKA, TGFBR2, MAPK10, HCK, BMP2, CHEK1, CDK2, AKT1	111	503	19333	6.23277	8.06822e-06	5.04266e-07	4.52453e-07
GOTERM_BP_DIRECT	GO:0045893~positive regulation of transcription, DNA-templated	21	18.5841	4.19184e-09	TGFB1, NOTCH1, SRC, NR1H2, ESRRG, BMP7, NR0B2, HIF1A, ESR1, SMAD5, EGFR, TGFBR1, RELA, ESR2, CCNA2, AR, BMP2, CDK2, SPP1, AKT1, PPARG	111	724	19333	5.05193	9.30166e-06	5.47159e-07	4.90939e-07
GOTERM_BP_DIRECT	GO:0018107~peptidyl-threonine phosphorylation	9	7.9646	6.70685e-09	GSK3B, CSNK2A1, PDPK1, CHEK1, BCL2, AKT1, TGFBR1, MTOR, TGFBR2	111	71	19333	22.078	1.48824e-05	8.26805e-07	7.41852e-07
GOTERM_BP_DIRECT	GO:0046777~protein autophosphorylation	12	10.6195	7.22152e-09	GSK3B, HCK, PDPK1, SRC, DAPK1, KDR, AKT1, EPHB4, EGFR, MTOR, AURKA, IGF1R	111	182	19333	11.4838	1.60244e-05	8.43397e-07	7.56739e-07
GOTERM_BP_DIRECT	GO:0006915~apoptotic process	19	16.8142	9.2828e-09	CSNK2A1, DAPK1, YARS1, MAPK14, MMP9, TGFBR1, AURKA, TGFBR2, PYCARD, CASP7, RPS6KB1, CASP3, DDIT4, CHEK1, BAG1, BCL2, BAX, NLRP3, PPIA	111	607	19333	5.45182	2.05983e-05	1.02993e-06	9.24103e-07
GOTERM_BP_DIRECT	GO:0001837~epithelial to mesenchymal transition	8	7.07965	1.12284e-08	GSK3B, BMP2, TGFB1, NOTCH1, NOG, HIF1A, BMP7, TGFBR1	111	49	19333	28.4361	2.49156e-05	1.18647e-06	1.06456e-06
GOTERM_BP_DIRECT	GO:0001938~positive regulation of endothelial cell proliferation	9	7.9646	1.28961e-08	BMP2, KDR, AKT1, ANG, HIF1A, SIRT1, TGFBR1, MTOR, BMP6	111	77	19333	20.3577	2.8616e-05	1.25378e-06	1.12496e-06
GOTERM_BP_DIRECT	GO:0043536~positive regulation of blood vessel endothelial cell migration	8	7.07965	1.29955e-08	ADAM17, TGFB1, PDPK1, NOS3, KDR, AKT1, HIF1A, SIRT1	111	50	19333	27.8674	2.88366e-05	1.25378e-06	1.12496e-06
GOTERM_BP_DIRECT	GO:0032355~response to estradiol	10	8.84956	1.51268e-08	GPI, TGFB1, CASP3, GSTP1, CAT, TXNIP, ENO2, PTGS2, ESR1, BMP7	111	112	19333	15.551	3.35658e-05	1.3986e-06	1.2549e-06
GOTERM_BP_DIRECT	GO:0042542~response to hydrogen peroxide	8	7.07965	1.97759e-08	CASP3, MMP2, CAT, BCL2, TXNIP, SOD2, SIRT1, ADA	111	53	19333	26.29	4.38818e-05	1.75531e-06	1.57496e-06
GOTERM_BP_DIRECT	GO:0001934~positive regulation of protein phosphorylation	12	10.6195	3.51013e-08	ADAM17, HSP90AA1, BMP2, TGFB1, GPER1, KDR, AKT1, F2, SIRT1, PPIA, MMP9, EGFR	111	212	19333	9.85875	7.78869e-05	2.99577e-06	2.68795e-06
GOTERM_BP_DIRECT	GO:0060391~positive regulation of SMAD protein import into nucleus	6	5.30973	7.88069e-08	BMP2, TGFB1, PPARG, BMP7, TGFBR1, BMP6	111	20	19333	52.2514	0.000174857	6.47676e-06	5.81128e-06
GOTERM_BP_DIRECT	GO:0006954~inflammatory response	15	13.2743	9.43673e-08	SMAD1, TGFB1, MIF, PTGS2, MTOR, BMP6, RELA, HK1, PYCARD, HCK, BMP2, GPER1, SPP1, AKT1, NLRP3	111	413	19333	6.32583	0.000209379	7.47861e-06	6.71019e-06
GOTERM_BP_DIRECT	GO:0006508~proteolysis	15	13.2743	1.09386e-07	F10, MMP2, F2, MMP8, MMP9, CTSS, CASP7, ADAM17, MMP13, FAP, CASP3, REN, CTSD, CFB, CTSB	111	418	19333	6.25016	0.000242699	8.36994e-06	7.50994e-06
GOTERM_BP_DIRECT	GO:0071392~cellular response to estradiol stimulus	7	6.19469	1.31299e-07	CCNA2, GPER1, MMP2, ESR1, ESR2, EGFR, IGF1R	111	42	19333	29.0285	0.00029131	9.71175e-06	8.71388e-06
GOTERM_BP_DIRECT	GO:1901522~positive regulation of transcription from RNA polymerase II promoter involved in cellular response to chemical stimulus	5	4.42478	2.02923e-07	SMAD1, BMP2, SMAD9, SMAD5, RELA	111	10	19333	87.0856	0.000450184	1.45253e-05	1.30329e-05
GOTERM_BP_DIRECT	GO:0001525~angiogenesis	12	10.6195	2.11223e-07	FAP, NOS3, MMP2, FN1, KDR, ANG, MAPK14, PTGS2, HIF1A, SIRT1, EPHB4, TYMP	111	253	19333	8.26108	0.000468594	1.4647e-05	1.3142e-05
GOTERM_BP_DIRECT	GO:0030518~intracellular steroid hormone receptor signaling pathway	5	4.42478	3.17481e-07	AR, GPER1, PGR, ESR1, ESR2	111	11	19333	79.1687	0.000704242	2.13482e-05	1.91547e-05
GOTERM_BP_DIRECT	GO:0045429~positive regulation of nitric oxide biosynthetic process	7	6.19469	3.38884e-07	HSP90AA1, AKT1, SOD2, MMP8, PTGS2, ESR1, MTOR	111	49	19333	24.8816	0.000751702	2.21172e-05	1.98447e-05
GOTERM_BP_DIRECT	GO:0010862~positive regulation of pathway-restricted SMAD protein phosphorylation	7	6.19469	4.32435e-07	BMP2, TGFB1, PPARG, BMP7, TGFBR1, BMP6, TGFBR2	111	51	19333	23.9058	0.000959112	2.74164e-05	2.45993e-05
GOTERM_BP_DIRECT	GO:0014068~positive regulation of phosphatidylinositol 3-kinase signaling	8	7.07965	4.631e-07	SRC, GPER1, CAT, FN1, KDR, F2, SIRT1, IGF1R	111	83	19333	16.7876	0.00102709	2.85449e-05	2.5612e-05
GOTERM_BP_DIRECT	GO:0007507~heart development	11	9.73451	4.95171e-07	CASP7, BMP2, TGFB1, NOTCH1, CASP3, MMP2, FN1, PPARG, SOD2, TGFBR1, TGFBR2	111	219	19333	8.74832	0.00109818	2.96969e-05	2.66456e-05
GOTERM_BP_DIRECT	GO:0030509~BMP signaling pathway	8	7.07965	6.91768e-07	SMAD1, BMP2, TGFB1, SMAD9, PPARG, SMAD5, BMP7, BMP6	111	88	19333	15.8337	0.00153386	4.03956e-05	3.6245e-05
GOTERM_BP_DIRECT	GO:0051897~positive regulation of protein kinase B signaling	9	7.9646	7.3176e-07	HSP90AA1, TGFB1, F10, SRC, AKR1C3, EGFR, TGFBR1, MTOR, IGF1R	111	129	19333	12.1515	0.00162246	4.16353e-05	3.73573e-05
GOTERM_BP_DIRECT	GO:0033138~positive regulation of peptidyl-serine phosphorylation	8	7.07965	8.69738e-07	HSP90AA1, TGFB1, BCL2, AKT1, MIF, NGF, PTGS2, EGFR	111	91	19333	15.3118	0.00192809	4.82487e-05	4.32912e-05
GOTERM_BP_DIRECT	GO:0030307~positive regulation of cell growth	8	7.07965	9.36986e-07	ADAM17, CSNK2A1, BCL2, AKT1, F2, EGFR, TGFBR1, MTOR	111	92	19333	15.1453	0.00207701	5.07115e-05	4.55009e-05
GOTERM_BP_DIRECT	GO:0051216~cartilage development	7	6.19469	1.27317e-06	SMAD1, NOG, TYMS, HIF1A, SMAD5, BMP7, BMP6	111	61	19333	19.9869	0.00282118	6.7266e-05	6.03544e-05
GOTERM_BP_DIRECT	GO:0051146~striated muscle cell differentiation	5	4.42478	1.71293e-06	CASP7, CDH2, CASP3, AKT1, MAPK14	111	16	19333	54.4285	0.00379378	8.83951e-05	7.93126e-05
GOTERM_BP_DIRECT	GO:0007179~transforming growth factor beta receptor signaling pathway	8	7.07965	1.76401e-06	SMAD1, TGFB1, SRC, SMAD9, SIRT1, SMAD5, TGFBR1, TGFBR2	111	101	19333	13.7957	0.00390669	8.89623e-05	7.98215e-05
GOTERM_BP_DIRECT	GO:0060395~SMAD protein signal transduction	7	6.19469	1.85936e-06	SMAD1, BMP2, TGFB1, SMAD9, SMAD5, BMP7, BMP6	111	65	19333	18.7569	0.00411742	9.16871e-05	8.22664e-05
GOTERM_BP_DIRECT	GO:2001237~negative regulation of extrinsic apoptotic signaling pathway	6	5.30973	2.0515e-06	AR, RPS6KB1, SRC, GSTP1, RELA, TGFBR1	111	37	19333	28.244	0.00454194	9.89627e-05	8.87944e-05
GOTERM_BP_DIRECT	GO:0051384~response to glucocorticoid	7	6.19469	2.22586e-06	BCHE, CASP3, BCL2, CTSV, TYMS, PTGS2, BMP6	111	67	19333	18.197	0.00492702	0.0001029	9.2327e-05
GOTERM_BP_DIRECT	GO:0009612~response to mechanical stimulus	7	6.19469	2.22586e-06	P2RX3, RPS6KB1, SRC, MMP2, TXNIP, PPARG, TGFBR2	111	67	19333	18.197	0.00492702	0.0001029	9.2327e-05
GOTERM_BP_DIRECT	GO:0033280~response to vitamin D	5	4.42478	2.85481e-06	TGFB1, SPP1, TYR, PTGS2, BMP7	111	18	19333	48.3809	0.00631481	0.000129282	0.000115999
GOTERM_BP_DIRECT	GO:0032496~response to lipopolysaccharide	9	7.9646	3.3709e-06	TJP1, ADAM17, NOTCH1, RPS6KB1, NOS3, CASP3, REN, SOD2, PTGS2	111	158	19333	9.92114	0.00745213	0.0001496	0.000134229
GOTERM_BP_DIRECT	GO:0030574~collagen catabolic process	6	5.30973	3.46371e-06	MMP13, MMP2, MMP8, MMP9, CTSS, CTSB	111	41	19333	25.4885	0.00765653	0.000150705	0.000135221
GOTERM_BP_DIRECT	GO:0043410~positive regulation of MAPK cascade	9	7.9646	3.70141e-06	AR, BMP2, CDH2, GPER1, KDR, MMP8, PPIA, TGFBR1, IGF1R	111	160	19333	9.79713	0.00817982	0.000157951	0.000141721
GOTERM_BP_DIRECT	GO:0045944~positive regulation of transcription from RNA polymerase II promoter	22	19.469	3.97978e-06	SMAD1, TGFB1, NOTCH1, NR1H2, NOG, ESRRG, MAPK14, BMP7, HIF1A, ESR1, SIRT1, EGFR, BMP6, RELA, ESR2, AR, BMP2, GPER1, AKT1, NLRP3, PGR, PPARG	111	1210	19333	3.16675	0.00879228	0.000166625	0.000149505
GOTERM_BP_DIRECT	GO:0009749~response to glucose	7	6.19469	4.6781e-06	TGFB1, RPS6KB1, CASP3, TXNIP, CTSV, NR0B2, TGFBR2	111	76	19333	16.0421	0.010327	0.000192235	0.000172483
GOTERM_BP_DIRECT	GO:0031100~animal organ regeneration	6	5.30973	5.54573e-06	CCNA2, NOTCH1, GSTP1, PPARG, NR0B2, TGFBR2	111	45	19333	23.2228	0.0122306	0.000223745	0.000200755
GOTERM_BP_DIRECT	GO:0022617~extracellular matrix disassembly	6	5.30973	6.19397e-06	MMP13, MMP2, CTSV, MMP8, MMP9, CTSS	111	46	19333	22.718	0.0136504	0.000245436	0.000220218
GOTERM_BP_DIRECT	GO:0001649~osteoblast differentiation	8	7.07965	7.31322e-06	SMAD1, BMP2, NOG, CAT, SPP1, AKT1, MAPK14, BMP6	111	125	19333	11.147	0.0160971	0.000284703	0.00025545
GOTERM_BP_DIRECT	GO:0007173~epidermal growth factor receptor signaling pathway	6	5.30973	8.5005e-06	ADAM17, TGFB1, PDPK1, SRC, AKT1, EGFR	111	49	19333	21.3271	0.0186859	0.000325217	0.000291802
GOTERM_BP_DIRECT	GO:0071260~cellular response to mechanical stimulus	7	6.19469	1.02722e-05	TGFB1, CHEK1, AKT1, PTGS2, EGFR, BMP6, IGF1R	111	87	19333	14.0138	0.0225363	0.000383791	0.000344357
GOTERM_BP_DIRECT	GO:0010718~positive regulation of epithelial to mesenchymal transition	6	5.30973	1.03774e-05	BMP2, TGFB1, BMP7, TGFBR1, MTOR, TGFBR2	111	51	19333	20.4907	0.0227645	0.000383791	0.000344357
GOTERM_BP_DIRECT	GO:0045471~response to ethanol	8	7.07965	1.27168e-05	TJP1, RPS6KB1, GSTP1, CAT, NLRP3, TYMS, NR0B2, IGF1R	111	136	19333	10.2454	0.0278243	0.000462599	0.000415067
GOTERM_BP_DIRECT	GO:0008285~negative regulation of cell proliferation	13	11.5044	1.32826e-05	BCHE, SMAD1, TGFB1, NOTCH1, NOS3, NGF, PTGS2, SOD2, BMP7, AR, BMP2, AZGP1, GPER1	111	464	19333	4.8798	0.0290442	0.000470526	0.00042218
GOTERM_BP_DIRECT	GO:0035902~response to immobilization stress	5	4.42478	1.34666e-05	GPI, TGFB1, REN, PPARG, SOD2	111	26	19333	33.4945	0.0294406	0.000470526	0.00042218
GOTERM_BP_DIRECT	GO:0009408~response to heat	6	5.30973	1.37829e-05	HSP90AA1, P2RX3, RPS6KB1, NOS3, AKT1, MTOR	111	54	19333	19.3524	0.0301214	0.000470526	0.00042218
GOTERM_BP_DIRECT	GO:0043280~positive regulation of cysteine-type endopeptidase activity involved in apoptotic process	6	5.30973	1.37829e-05	PYCARD, DAPK1, GPER1, NLRP3, SIRT1, CTSD	111	54	19333	19.3524	0.0301214	0.000470526	0.00042218
GOTERM_BP_DIRECT	GO:0001542~ovulation from ovarian follicle	4	3.53982	1.46845e-05	NOS3, MMP2, PGR, SIRT1	111	9	19333	77.4094	0.0320599	0.000493709	0.000442981
GOTERM_BP_DIRECT	GO:0048146~positive regulation of fibroblast proliferation	6	5.30973	1.96122e-05	CCNA2, TGFB1, FN1, MIF, ESR1, EGFR	111	58	19333	18.0177	0.0425866	0.000649545	0.000582805
GOTERM_BP_DIRECT	GO:0000086~G2/M transition of mitotic cell cycle	6	5.30973	2.3166e-05	CCNA2, ABCB1, PLK1, CHEK1, CDK2, AURKA	111	60	19333	17.4171	0.0501071	0.000755962	0.000678288
GOTERM_BP_DIRECT	GO:0042060~wound healing	7	6.19469	2.70216e-05	TGFB1, CASP3, NOG, EGFR, TGFBR1, MTOR, TGFBR2	111	103	19333	11.8369	0.0581994	0.000868998	0.00077971
GOTERM_BP_DIRECT	GO:0032148~activation of protein kinase B activity	5	4.42478	2.77288e-05	PDPK1, SRC, ANG, PPIA, MTOR	111	31	19333	28.0921	0.0596762	0.000879002	0.000788686
GOTERM_BP_DIRECT	GO:0043200~response to amino acid	5	4.42478	3.15515e-05	CASP3, GSTP1, BCL2, RELA, MTOR	111	32	19333	27.2142	0.0676192	0.000986097	0.000884776
GOTERM_BP_DIRECT	GO:0000122~negative regulation of transcription from RNA polymerase II promoter	18	15.9292	3.44911e-05	TGFB1, NOTCH1, NR1H2, PLK1, NOG, NR0B2, ESR1, SIRT1, SMAD5, BMP6, RELA, ESR2, MAPK10, AR, BMP2, CDK2, TXNIP, PPARG	111	973	19333	3.22208	0.0736814	0.00106108	0.000952053
GOTERM_BP_DIRECT	GO:0043524~negative regulation of neuron apoptotic process	8	7.07965	3.4907e-05	GPI, PDPK1, BCL2, KDR, BAX, NGF, SOD2, HIF1A	111	159	19333	8.76333	0.074536	0.00106108	0.000952053
GOTERM_BP_DIRECT	GO:1900182~positive regulation of protein localization to nucleus	5	4.42478	4.03358e-05	TGFB1, SRC, PLK1, AKT1, F2	111	34	19333	25.6134	0.0856181	0.0011934	0.00107078
GOTERM_BP_DIRECT	GO:0035924~cellular response to vascular endothelial growth factor stimulus	5	4.42478	4.03358e-05	NOTCH1, KDR, AKT1, MAPK14, RELA	111	34	19333	25.6134	0.0856181	0.0011934	0.00107078
GOTERM_BP_DIRECT	GO:0030163~protein catabolic process	6	5.30973	4.90718e-05	NOTCH1, CASP3, MMP2, AKT1, RELA, MTOR	111	70	19333	14.929	0.103174	0.00143277	0.00128555
GOTERM_BP_DIRECT	GO:0070374~positive regulation of ERK1 and ERK2 cascade	9	7.9646	4.97926e-05	PYCARD, BMP2, TGFB1, NOTCH1, SRC, GPER1, KDR, MIF, EGFR	111	229	19333	6.84516	0.104607	0.00143493	0.00128749
GOTERM_BP_DIRECT	GO:0001657~ureteric bud development	5	4.42478	5.07864e-05	SMAD1, TGFB1, CAT, SMAD5, BMP7	111	36	19333	24.1904	0.106579	0.00144481	0.00129636
GOTERM_BP_DIRECT	GO:0032570~response to progesterone	5	4.42478	5.66936e-05	GPI, TGFB1, TXNIP, TYMS, RELA	111	37	19333	23.5366	0.118215	0.00157254	0.00141096
GOTERM_BP_DIRECT	GO:0060412~ventricular septum morphogenesis	5	4.42478	5.66936e-05	NOTCH1, NOS3, NOG, TGFBR1, TGFBR2	111	37	19333	23.5366	0.118215	0.00157254	0.00141096
GOTERM_BP_DIRECT	GO:1902176~negative regulation of oxidative stress-induced intrinsic apoptotic signaling pathway	4	3.53982	6.23251e-05	AKT1, SOD2, SIRT1, PPIA	111	14	19333	49.7632	0.129166	0.00168662	0.00151332
GOTERM_BP_DIRECT	GO:0034614~cellular response to reactive oxygen species	5	4.42478	6.30868e-05	MMP2, AKR1C3, AKT1, MMP9, EGFR	111	38	19333	22.9173	0.130637	0.00168662	0.00151332
GOTERM_BP_DIRECT	GO:0071549~cellular response to dexamethasone stimulus	5	4.42478	6.30868e-05	TGFB1, RPS6KB1, DDIT4, EGFR, IGF1R	111	38	19333	22.9173	0.130637	0.00168662	0.00151332
GOTERM_BP_DIRECT	GO:0051402~neuron apoptotic process	6	5.30973	6.84181e-05	CASP7, CASP3, BCL2, BAX, NGF, HIF1A	111	75	19333	13.9337	0.140861	0.00180738	0.00162167
GOTERM_BP_DIRECT	GO:0031663~lipopolysaccharide-mediated signaling pathway	5	4.42478	6.99898e-05	HCK, TGFB1, NOS3, AKT1, MAPK14	111	39	19333	22.3296	0.143853	0.00182715	0.00163941
GOTERM_BP_DIRECT	GO:0060389~pathway-restricted SMAD protein phosphorylation	4	3.53982	7.75838e-05	BMP2, TGFB1, TGFBR1, TGFBR2	111	15	19333	46.4456	0.15816	0.00200184	0.00179616
GOTERM_BP_DIRECT	GO:0007566~embryo implantation	5	4.42478	9.4003e-05	MMP2, SPP1, PTGS2, MMP9, TGFBR2	111	42	19333	20.7347	0.188282	0.00239762	0.00215126
GOTERM_BP_DIRECT	GO:0051726~regulation of cell cycle	10	8.84956	9.83288e-05	HSPA8, TGFB1, NOTCH1, CSNK2A1, FAP, GPER1, PLK1, BAX, MIF, TGFBR1	111	324	19333	5.37565	0.196037	0.00247945	0.00222469
GOTERM_BP_DIRECT	GO:0007281~germ cell development	5	4.42478	0.000103192	RPS6KB1, BAX, AKT1, SMAD5, MTOR	111	43	19333	20.2525	0.204668	0.00257285	0.00230849
GOTERM_BP_DIRECT	GO:0007169~transmembrane receptor protein tyrosine kinase signaling pathway	7	6.19469	0.000112897	HCK, SRC, KDR, NGF, EPHB4, EGFR, IGF1R	111	133	19333	9.1669	0.221614	0.00275585	0.00247269
GOTERM_BP_DIRECT	GO:0001541~ovarian follicle development	5	4.42478	0.000113016	MMP2, BCL2, KDR, BAX, ANG	111	44	19333	19.7922	0.22182	0.00275585	0.00247269
GOTERM_BP_DIRECT	GO:0003203~endocardial cushion morphogenesis	4	3.53982	0.000137419	BMP2, NOTCH1, NOS3, NOG	111	18	19333	38.7047	0.262842	0.00331448	0.00297392
GOTERM_BP_DIRECT	GO:0050673~epithelial cell proliferation	5	4.42478	0.00017258	AR, NOTCH1, NOG, KDR, EGFR	111	49	19333	17.7726	0.318178	0.00411779	0.00369469
GOTERM_BP_DIRECT	GO:0071356~cellular response to tumor necrosis factor	7	6.19469	0.00018805	PYCARD, OCLN, GPER1, AKT1, MAPK14, SIRT1, RELA	111	146	19333	8.35067	0.341191	0.00443917	0.00398305
GOTERM_BP_DIRECT	GO:0001701~in utero embryonic development	8	7.07965	0.00022397	GPI, AR, BMP2, NOTCH1, NOS3, NOG, TGFBR1, TGFBR2	111	214	19333	6.51107	0.391675	0.00523148	0.00469395
GOTERM_BP_DIRECT	GO:0090398~cellular senescence	5	4.42478	0.000252033	MAPK10, CDK2, MIF, MAPK14, IGF1R	111	54	19333	16.127	0.428409	0.00577577	0.00518232
GOTERM_BP_DIRECT	GO:0038083~peptidyl-tyrosine autophosphorylation	4	3.53982	0.000255081	SRC, KDR, EGFR, IGF1R	111	22	19333	31.6675	0.432263	0.00577577	0.00518232
GOTERM_BP_DIRECT	GO:0031929~TOR signaling	4	3.53982	0.000255081	RPS6KB1, AKT1, HIF1A, MTOR	111	22	19333	31.6675	0.432263	0.00577577	0.00518232
GOTERM_BP_DIRECT	GO:0071407~cellular response to organic cyclic compound	5	4.42478	0.000270617	SMAD1, BMP2, TGFB1, AKT1, SMAD5	111	55	19333	15.8337	0.451506	0.00606564	0.0054424
GOTERM_BP_DIRECT	GO:0045786~negative regulation of cell cycle	5	4.42478	0.000310705	BMP2, TGFB1, PTGS2, SIRT1, BMP7	111	57	19333	15.2782	0.498204	0.00689454	0.00618613
GOTERM_BP_DIRECT	GO:0051092~positive regulation of NF-kappaB transcription factor activity	7	6.19469	0.000318798	PYCARD, AR, TGFB1, CAT, NLRP3, PPIA, RELA	111	161	19333	7.57266	0.507138	0.00700409	0.00628443
GOTERM_BP_DIRECT	GO:0014823~response to activity	5	4.42478	0.000332267	MMP2, CAT, SOD2, MTOR, BMP6	111	58	19333	15.0148	0.521655	0.00716295	0.00642696
GOTERM_BP_DIRECT	GO:1902894~negative regulation of pri-miRNA transcription from RNA polymerase II promoter	4	3.53982	0.000332485	TGFB1, PPARG, ESR1, RELA	111	24	19333	29.0285	0.521886	0.00716295	0.00642696
GOTERM_BP_DIRECT	GO:0050727~regulation of inflammatory response	6	5.30973	0.000349399	PYCARD, HCK, NLRP3, PTGS2, ESR1, RELA	111	106	19333	9.85875	0.539504	0.00745496	0.00668897
GOTERM_BP_DIRECT	GO:0045599~negative regulation of fat cell differentiation	5	4.42478	0.000354881	BMP2, TGFB1, GPER1, SOD2, SIRT1	111	59	19333	14.7603	0.545074	0.00749981	0.00672921
GOTERM_BP_DIRECT	GO:0032869~cellular response to insulin stimulus	6	5.30973	0.000397401	RPS6KB1, PDPK1, SRC, GSTP1, AKT1, PPARG	111	109	19333	9.5874	0.58605	0.00831919	0.0074644
GOTERM_BP_DIRECT	GO:0008584~male gonad development	6	5.30973	0.000414459	AR, BCL2, AKR1C3, REN, ESR1, TGFBR1	111	110	19333	9.50025	0.601431	0.00859518	0.00771203
GOTERM_BP_DIRECT	GO:0051000~positive regulation of nitric-oxide synthase activity	4	3.53982	0.000423584	DHFR, AKT1, HIF1A, ESR1	111	26	19333	26.7956	0.609424	0.00870309	0.00780885
GOTERM_BP_DIRECT	GO:0030154~cell differentiation	13	11.5044	0.000504498	SMAD1, NOTCH1, SRC, NR1H2, SMAD9, SMAD5, EGFR, TYMP, TGFBR2, HCK, GPER1, AKT1, PPARG	111	682	19333	3.31998	0.673643	0.0102705	0.00921519
GOTERM_BP_DIRECT	GO:0090200~positive regulation of release of cytochrome c from mitochondria	4	3.53982	0.000529319	PYCARD, GPER1, BAX, MMP9	111	28	19333	24.8816	0.691141	0.0105816	0.00949436
GOTERM_BP_DIRECT	GO:2001243~negative regulation of intrinsic apoptotic signaling pathway	4	3.53982	0.000529319	SRC, BCL2, AKT1, MMP9	111	28	19333	24.8816	0.691141	0.0105816	0.00949436
GOTERM_BP_DIRECT	GO:0007219~Notch signaling pathway	6	5.30973	0.000549819	ADAM17, BMP2, TGFB1, NOTCH1, NR0B2, TGFBR2	111	117	19333	8.93185	0.704883	0.0108933	0.00977401
GOTERM_BP_DIRECT	GO:0046697~decidualization	4	3.53982	0.000587958	SPP1, CTSV, PTGS2, CTSB	111	29	19333	24.0236	0.728844	0.011345	0.0101793
GOTERM_BP_DIRECT	GO:0048009~insulin-like growth factor receptor signaling pathway	4	3.53982	0.000587958	AR, PDPK1, AKT1, IGF1R	111	29	19333	24.0236	0.728844	0.011345	0.0101793
GOTERM_BP_DIRECT	GO:0048873~homeostasis of number of cells within a tissue	4	3.53982	0.000587958	NOTCH1, NOS3, BCL2, BAX	111	29	19333	24.0236	0.728844	0.011345	0.0101793
GOTERM_BP_DIRECT	GO:0051091~positive regulation of sequence-specific DNA binding transcription factor activity	6	5.30973	0.000593972	PYCARD, BMP2, AKT1, PPARG, ESR1, ESR2	111	119	19333	8.78174	0.732441	0.0113623	0.0101948
GOTERM_BP_DIRECT	GO:0043154~negative regulation of cysteine-type endopeptidase activity involved in apoptotic process	5	4.42478	0.000645339	GPI, CSNK2A1, SRC, AKT1, PTGS2	111	69	19333	12.6211	0.761281	0.0122394	0.0109818
GOTERM_BP_DIRECT	GO:0033591~response to L-ascorbic acid	3	2.65487	0.000661251	GSTP1, CAT, SOD2	111	7	19333	74.6448	0.769569	0.0124349	0.0111572
GOTERM_BP_DIRECT	GO:0009611~response to wounding	5	4.42478	0.000681477	TGFB1, RPS6KB1, FN1, F2, AURKA	111	70	19333	12.4408	0.779688	0.0127075	0.0114019
GOTERM_BP_DIRECT	GO:0043278~response to morphine	4	3.53982	0.000717326	GPI, RELA, ADA, MTOR	111	31	19333	22.4737	0.796547	0.012941	0.0116114
GOTERM_BP_DIRECT	GO:0042327~positive regulation of phosphorylation	4	3.53982	0.000717326	AR, ANG, MIF, EGFR	111	31	19333	22.4737	0.796547	0.012941	0.0116114
GOTERM_BP_DIRECT	GO:0051281~positive regulation of release of sequestered calcium ion into cytosol	4	3.53982	0.000717326	PDPK1, GPER1, BAX, F2	111	31	19333	22.4737	0.796547	0.012941	0.0116114
GOTERM_BP_DIRECT	GO:0035987~endodermal cell differentiation	4	3.53982	0.000717326	MMP2, FN1, MMP8, MMP9	111	31	19333	22.4737	0.796547	0.012941	0.0116114
GOTERM_BP_DIRECT	GO:0050679~positive regulation of epithelial cell proliferation	5	4.42478	0.000758013	TGFB1, NOTCH1, NOG, EGFR, BMP6	111	72	19333	12.0952	0.814123	0.0135648	0.012171
GOTERM_BP_DIRECT	GO:2001234~negative regulation of apoptotic signaling pathway	4	3.53982	0.000863521	CSNK2A1, NOG, BCL2, BAX	111	33	19333	21.1117	0.85295	0.014879	0.0133502
GOTERM_BP_DIRECT	GO:0043388~positive regulation of DNA binding	4	3.53982	0.000863521	PPARG, NGF, MMP8, MMP9	111	33	19333	21.1117	0.85295	0.014879	0.0133502
GOTERM_BP_DIRECT	GO:0071773~cellular response to BMP stimulus	4	3.53982	0.000863521	BMP2, SMAD9, BMP7, BMP6	111	33	19333	21.1117	0.85295	0.014879	0.0133502
GOTERM_BP_DIRECT	GO:0060740~prostate gland epithelium morphogenesis	3	2.65487	0.000878391	AR, NOTCH1, MMP2	111	8	19333	65.3142	0.857727	0.014879	0.0133502
GOTERM_BP_DIRECT	GO:0002674~negative regulation of acute inflammatory response	3	2.65487	0.000878391	GSTP1, NLRP3, PPARG	111	8	19333	65.3142	0.857727	0.014879	0.0133502
GOTERM_BP_DIRECT	GO:0048762~mesenchymal cell differentiation	3	2.65487	0.000878391	BMP2, BMP7, TGFBR1	111	8	19333	65.3142	0.857727	0.014879	0.0133502
GOTERM_BP_DIRECT	GO:0061384~heart trabecula morphogenesis	3	2.65487	0.000878391	NOTCH1, NOG, BMP7	111	8	19333	65.3142	0.857727	0.014879	0.0133502
GOTERM_BP_DIRECT	GO:0009267~cellular response to starvation	5	4.42478	0.000928985	HSPA8, AKR1C3, CTSV, SIRT1, MTOR	111	76	19333	11.4586	0.872848	0.0156168	0.0140122
GOTERM_BP_DIRECT	GO:0048511~rhythmic process	5	4.42478	0.000975635	MAPK10, GSK3B, CSNK2A1, PPARG, MTOR	111	77	19333	11.3098	0.885364	0.0160366	0.0143888
GOTERM_BP_DIRECT	GO:0045669~positive regulation of osteoblast differentiation	5	4.42478	0.000975635	SMAD1, BMP2, SMAD5, BMP7, BMP6	111	77	19333	11.3098	0.885364	0.0160366	0.0143888
GOTERM_BP_DIRECT	GO:0007584~response to nutrient	5	4.42478	0.000975635	RPS6KB1, AKR1C3, PPARG, MTOR, TGFBR2	111	77	19333	11.3098	0.885364	0.0160366	0.0143888
GOTERM_BP_DIRECT	GO:2000379~positive regulation of reactive oxygen species metabolic process	4	3.53982	0.00102736	AKR1C3, F2, MAPK14, TGFBR2	111	35	19333	19.9053	0.897805	0.0167625	0.0150402
GOTERM_BP_DIRECT	GO:0006730~one-carbon metabolic process	4	3.53982	0.00111614	CA12, DHFR, CA1, CA9	111	36	19333	19.3524	0.916097	0.0175493	0.0157462
GOTERM_BP_DIRECT	GO:0048662~negative regulation of smooth muscle cell proliferation	4	3.53982	0.00111614	BMP2, NOS3, ANG, PPARG	111	36	19333	19.3524	0.916097	0.0175493	0.0157462
GOTERM_BP_DIRECT	GO:0001501~skeletal system development	6	5.30973	0.0011207	BMP2, NOG, MMP9, BMP7, TGFBR1, BMP6	111	137	19333	7.62793	0.916942	0.0175493	0.0157462
GOTERM_BP_DIRECT	GO:0070168~negative regulation of biomineral tissue development	3	2.65487	0.00112516	TGFB1, NOTCH1, NOS3	111	9	19333	58.0571	0.917763	0.0175493	0.0157462
GOTERM_BP_DIRECT	GO:0002070~epithelial cell maturation	3	2.65487	0.00112516	KDR, AKR1B1, PGR	111	9	19333	58.0571	0.917763	0.0175493	0.0157462
GOTERM_BP_DIRECT	GO:0008217~regulation of blood pressure	5	4.42478	0.00112545	NOS3, REN, PPARG, SOD2, PTGS2	111	80	19333	10.8857	0.917815	0.0175493	0.0157462
GOTERM_BP_DIRECT	GO:0035556~intracellular signal transduction	10	8.84956	0.00113094	MAPK10, GSK3B, CASP7, PDPK1, SRC, DAPK1, CHEK1, AKT1, MAPK14, TGFBR1	111	453	19333	3.84484	0.918811	0.0175493	0.0157462
GOTERM_BP_DIRECT	GO:0007155~cell adhesion	11	9.73451	0.00125918	CLDN11, HCK, AZGP1, ADAM17, CDH2, FAP, SRC, SPP1, FN1, EPHB4, ADA	111	555	19333	3.45204	0.938938	0.0194035	0.0174099
GOTERM_BP_DIRECT	GO:0017148~negative regulation of translation	5	4.42478	0.00129071	DHFR, DDX6, DAPK1, ANG, TYMS	111	83	19333	10.4922	0.94307	0.0197523	0.0177228
GOTERM_BP_DIRECT	GO:0001503~ossification	5	4.42478	0.00140987	BCL2, SPP1, MMP9, BMP7, EGFR	111	85	19333	10.2454	0.956313	0.0210142	0.018855
GOTERM_BP_DIRECT	GO:0032868~response to insulin	5	4.42478	0.00140987	CAT, MAPK14, SIRT1, RELA, MTOR	111	85	19333	10.2454	0.956313	0.0210142	0.018855
GOTERM_BP_DIRECT	GO:0001890~placenta development	4	3.53982	0.00141105	ANG, PPARG, MAPK14, ADA	111	39	19333	17.8637	0.956427	0.0210142	0.018855
GOTERM_BP_DIRECT	GO:0008625~extrinsic apoptotic signaling pathway via death domain receptors	4	3.53982	0.00141105	DAPK1, BCL2, BAX, NGF	111	39	19333	17.8637	0.956427	0.0210142	0.018855
GOTERM_BP_DIRECT	GO:0090090~negative regulation of canonical Wnt signaling pathway	6	5.30973	0.00144196	GSK3B, BMP2, NOTCH1, CDH2, NOG, MAPK14	111	145	19333	7.20708	0.95932	0.0213314	0.0191396
GOTERM_BP_DIRECT	GO:0098586~cellular response to virus	5	4.42478	0.00147223	HSP90AA1, BAX, NLRP3, MAPK14, HIF1A	111	86	19333	10.1262	0.961967	0.021635	0.019412
GOTERM_BP_DIRECT	GO:0048286~lung alveolus development	4	3.53982	0.00151918	TGFB1, KDR, PGR, ADA	111	40	19333	17.4171	0.965735	0.0220331	0.0197692
GOTERM_BP_DIRECT	GO:0035094~response to nicotine	4	3.53982	0.00151918	CASP3, MMP2, BCL2, IGF1R	111	40	19333	17.4171	0.965735	0.0220331	0.0197692
GOTERM_BP_DIRECT	GO:0009636~response to toxic substance	5	4.42478	0.00160269	RPS6KB1, GSTP1, BCL2, BAX, TYMS	111	88	19333	9.89609	0.971539	0.0230715	0.020701
GOTERM_BP_DIRECT	GO:1901796~regulation of signal transduction by p53 class mediator	4	3.53982	0.00163237	CHEK1, AKT1, MTOR, AURKA	111	41	19333	16.9923	0.973356	0.0230715	0.020701
GOTERM_BP_DIRECT	GO:0071276~cellular response to cadmium ion	4	3.53982	0.00163237	AKR1C3, AKT1, MMP9, EGFR	111	41	19333	16.9923	0.973356	0.0230715	0.020701
GOTERM_BP_DIRECT	GO:0033574~response to testosterone	4	3.53982	0.00163237	GPI, MTAP, RPS6KB1, CA9	111	41	19333	16.9923	0.973356	0.0230715	0.020701
GOTERM_BP_DIRECT	GO:0070723~response to cholesterol	3	2.65487	0.00170626	TGFB1, TGFBR1, TGFBR2	111	11	19333	47.5012	0.977391	0.0238125	0.0213658
GOTERM_BP_DIRECT	GO:0033197~response to vitamin E	3	2.65487	0.00170626	CAT, ADA, IGF1R	111	11	19333	47.5012	0.977391	0.0238125	0.0213658
GOTERM_BP_DIRECT	GO:0097421~liver regeneration	4	3.53982	0.00175071	TGFB1, TYMS, EGFR, AURKA	111	42	19333	16.5877	0.979518	0.0242801	0.0217854
GOTERM_BP_DIRECT	GO:0030501~positive regulation of bone mineralization	4	3.53982	0.00187427	BMP2, TGFB1, BMP7, BMP6	111	43	19333	16.202	0.984438	0.0256729	0.023035
GOTERM_BP_DIRECT	GO:0009409~response to cold	4	3.53982	0.00187427	HSP90AA1, P2RX3, PPARG, SOD2	111	43	19333	16.202	0.984438	0.0256729	0.023035
GOTERM_BP_DIRECT	GO:0032088~negative regulation of NF-kappaB transcription factor activity	5	4.42478	0.00188734	PYCARD, CAT, NLRP3, SIRT1, BMP7	111	92	19333	9.46582	0.984884	0.0256934	0.0230534
GOTERM_BP_DIRECT	GO:0031647~regulation of protein stability	5	4.42478	0.00196363	PYCARD, HSPA8, CASP3, BCL2, AURKA	111	93	19333	9.36404	0.987242	0.0265689	0.023839
GOTERM_BP_DIRECT	GO:0045892~negative regulation of transcription, DNA-templated	11	9.73451	0.0020026	HSPA8, BMP2, TGFB1, NOTCH1, SRC, NR1H2, PPARG, SIRT1, BMP7, NR0B2, RELA	111	591	19333	3.24176	0.988301	0.0267845	0.0240324
GOTERM_BP_DIRECT	GO:1990314~cellular response to insulin-like growth factor stimulus	3	2.65487	0.00203992	CCNA2, TGFB1, IGF1R	111	12	19333	43.5428	0.989232	0.0267845	0.0240324
GOTERM_BP_DIRECT	GO:0003181~atrioventricular valve morphogenesis	3	2.65487	0.00203992	BMP2, NOTCH1, TGFBR2	111	12	19333	43.5428	0.989232	0.0267845	0.0240324
GOTERM_BP_DIRECT	GO:0032495~response to muramyl dipeptide	3	2.65487	0.00203992	NOTCH1, MAPK14, RELA	111	12	19333	43.5428	0.989232	0.0267845	0.0240324
GOTERM_BP_DIRECT	GO:0071394~cellular response to testosterone stimulus	3	2.65487	0.00203992	AR, SPP1, IGF1R	111	12	19333	43.5428	0.989232	0.0267845	0.0240324
GOTERM_BP_DIRECT	GO:0050731~positive regulation of peptidyl-tyrosine phosphorylation	5	4.42478	0.00212256	TGFB1, SRC, MIF, MTOR, BMP6	111	95	19333	9.1669	0.99104	0.027575	0.0247417
GOTERM_BP_DIRECT	GO:0043407~negative regulation of MAP kinase activity	4	3.53982	0.0021374	BMP2, GSTP1, PPARG, BMP7	111	45	19333	15.4819	0.991331	0.027575	0.0247417
GOTERM_BP_DIRECT	GO:0009411~response to UV	4	3.53982	0.0021374	CASP7, CASP3, CAT, TYR	111	45	19333	15.4819	0.991331	0.027575	0.0247417
GOTERM_BP_DIRECT	GO:1904706~negative regulation of vascular smooth muscle cell proliferation	4	3.53982	0.00227713	GPER1, GSTP1, PPARG, SOD2	111	46	19333	15.1453	0.993646	0.0292078	0.0262067
GOTERM_BP_DIRECT	GO:0048546~digestive tract morphogenesis	3	2.65487	0.00240187	BCL2, HIF1A, EGFR	111	13	19333	40.1933	0.995186	0.0304557	0.0273264
GOTERM_BP_DIRECT	GO:0048011~neurotrophin TRK receptor signaling pathway	3	2.65487	0.00240187	SRC, CASP3, DDIT4	111	13	19333	40.1933	0.995186	0.0304557	0.0273264
GOTERM_BP_DIRECT	GO:0045766~positive regulation of angiogenesis	6	5.30973	0.00247156	PDPK1, NOS3, KDR, HIF1A, SIRT1, TGFBR2	111	164	19333	6.37212	0.995877	0.0311613	0.0279595
GOTERM_BP_DIRECT	GO:0042981~regulation of apoptotic process	7	6.19469	0.00251597	HSP90AA1, DAPK1, BAX, AKT1, ESR1, SIRT1, CTSB	111	240	19333	5.07999	0.996265	0.031542	0.0283011
GOTERM_BP_DIRECT	GO:0030512~negative regulation of transforming growth factor beta receptor signaling pathway	5	4.42478	0.00255833	ADAM17, BMP2, PDPK1, PPARG, SIRT1	111	100	19333	8.70856	0.996601	0.0317228	0.0284633
GOTERM_BP_DIRECT	GO:0071364~cellular response to epidermal growth factor stimulus	4	3.53982	0.00257327	PDPK1, GSTP1, AKT1, EGFR	111	48	19333	14.5143	0.996712	0.0317228	0.0284633
GOTERM_BP_DIRECT	GO:0003151~outflow tract morphogenesis	4	3.53982	0.00257327	NOTCH1, NOG, HIF1A, TGFBR2	111	48	19333	14.5143	0.996712	0.0317228	0.0284633
GOTERM_BP_DIRECT	GO:0051603~proteolysis involved in cellular protein catabolic process	4	3.53982	0.00272984	FAP, CTSV, CTSS, CTSB	111	49	19333	14.2181	0.997679	0.033467	0.0300283
GOTERM_BP_DIRECT	GO:0060317~cardiac epithelial to mesenchymal transition	3	2.65487	0.0027918	BMP2, NOTCH1, TGFBR1	111	14	19333	37.3224	0.997978	0.0338524	0.0303741
GOTERM_BP_DIRECT	GO:0003323~type B pancreatic cell development	3	2.65487	0.0027918	CDH2, PDPK1, BMP6	111	14	19333	37.3224	0.997978	0.0338524	0.0303741
GOTERM_BP_DIRECT	GO:0008630~intrinsic apoptotic signaling pathway in response to DNA damage	4	3.53982	0.00306031	BCL2, BAX, SOD2, SIRT1	111	51	19333	13.6605	0.998888	0.0367072	0.0329356
GOTERM_BP_DIRECT	GO:0048013~ephrin receptor signaling pathway	4	3.53982	0.00306031	SRC, MMP2, MMP9, EPHB4	111	51	19333	13.6605	0.998888	0.0367072	0.0329356
GOTERM_BP_DIRECT	GO:0071498~cellular response to fluid shear stress	3	2.65487	0.00320937	SRC, MMP2, PTGS2	111	15	19333	34.8342	0.999202	0.0368053	0.0330236
GOTERM_BP_DIRECT	GO:1904645~response to beta-amyloid	3	2.65487	0.00320937	MMP13, MMP2, MMP9	111	15	19333	34.8342	0.999202	0.0368053	0.0330236
GOTERM_BP_DIRECT	GO:0032270~positive regulation of cellular protein metabolic process	3	2.65487	0.00320937	TGFB1, NR1H2, AKT1	111	15	19333	34.8342	0.999202	0.0368053	0.0330236
GOTERM_BP_DIRECT	GO:1900034~regulation of cellular response to heat	3	2.65487	0.00320937	GSK3B, SIRT1, MTOR	111	15	19333	34.8342	0.999202	0.0368053	0.0330236
GOTERM_BP_DIRECT	GO:0045737~positive regulation of cyclin-dependent protein serine/threonine kinase activity	4	3.53982	0.00323436	ADAM17, SRC, AKT1, EGFR	111	52	19333	13.3978	0.999245	0.0368053	0.0330236
GOTERM_BP_DIRECT	GO:0043491~protein kinase B signaling	4	3.53982	0.00323436	TGFB1, RPS6KB1, KDR, AKT1	111	52	19333	13.3978	0.999245	0.0368053	0.0330236
GOTERM_BP_DIRECT	GO:0097191~extrinsic apoptotic signaling pathway	4	3.53982	0.00323436	GSK3B, TGFB1, PDPK1, BAX	111	52	19333	13.3978	0.999245	0.0368053	0.0330236
GOTERM_BP_DIRECT	GO:0031648~protein destabilization	4	3.53982	0.00323436	BMP2, SRC, PLK1, SIRT1	111	52	19333	13.3978	0.999245	0.0368053	0.0330236
GOTERM_BP_DIRECT	GO:0008542~visual learning	4	3.53982	0.00323436	NOG, B3GAT1, HIF1A, MTOR	111	52	19333	13.3978	0.999245	0.0368053	0.0330236
GOTERM_BP_DIRECT	GO:0050714~positive regulation of protein secretion	4	3.53982	0.00323436	TGFB1, ANG, PPIA, BMP6	111	52	19333	13.3978	0.999245	0.0368053	0.0330236
GOTERM_BP_DIRECT	GO:0002062~chondrocyte differentiation	4	3.53982	0.00341435	BMP2, TGFB1, MAPK14, HIF1A	111	53	19333	13.145	0.999494	0.0386554	0.0346836
GOTERM_BP_DIRECT	GO:0043124~negative regulation of I-kappaB kinase/NF-kappaB signaling	4	3.53982	0.00360037	PYCARD, GSTP1, ESR1, SIRT1	111	54	19333	12.9016	0.999666	0.0403423	0.0361972
GOTERM_BP_DIRECT	GO:0030282~bone mineralization	4	3.53982	0.00360037	BMP2, MMP13, PTGS2, HIF1A	111	54	19333	12.9016	0.999666	0.0403423	0.0361972
GOTERM_BP_DIRECT	GO:0000302~response to reactive oxygen species	3	2.65487	0.00365426	GSTP1, CAT, HIF1A	111	16	19333	32.6571	0.999704	0.0403423	0.0361972
GOTERM_BP_DIRECT	GO:1902166~negative regulation of intrinsic apoptotic signaling pathway in response to DNA damage by p53 class mediator	3	2.65487	0.00365426	BCL2, MIF, SIRT1	111	16	19333	32.6571	0.999704	0.0403423	0.0361972
GOTERM_BP_DIRECT	GO:0090336~positive regulation of brown fat cell differentiation	3	2.65487	0.00365426	MAPK14, PTGS2, BMP7	111	16	19333	32.6571	0.999704	0.0403423	0.0361972
GOTERM_BP_DIRECT	GO:0060348~bone development	4	3.53982	0.00379247	SMAD1, BMP2, MAPK14, SMAD5	111	55	19333	12.667	0.999782	0.0416609	0.0373803
GOTERM_BP_DIRECT	GO:0031667~response to nutrient levels	4	3.53982	0.00399072	RPS6KB1, SRC, NR1H2, MTOR	111	56	19333	12.4408	0.99986	0.0436227	0.0391405
GOTERM_BP_DIRECT	GO:0042593~glucose homeostasis	5	4.42478	0.00409761	GPI, AKT1, PPARG, HIF1A, IGF1R	111	114	19333	7.63909	0.99989	0.0445716	0.0399919
GOTERM_BP_DIRECT	GO:1904019~epithelial cell apoptotic process	3	2.65487	0.00412617	CASP3, BCL2, BAX	111	17	19333	30.7361	0.999896	0.0446632	0.0400741
GOTERM_BP_DIRECT	GO:1903078~positive regulation of protein localization to plasma membrane	4	3.53982	0.00419516	PDPK1, GPER1, AKT1, EGFR	111	57	19333	12.2225	0.999911	0.0449713	0.0403506
GOTERM_BP_DIRECT	GO:0045165~cell fate commitment	4	3.53982	0.00419516	BMP2, CASP3, KDR, PPARG	111	57	19333	12.2225	0.999911	0.0449713	0.0403506
GOTERM_BP_DIRECT	GO:0071363~cellular response to growth factor stimulus	4	3.53982	0.00462288	RPS6KB1, CAT, TGFBR1, TGFBR2	111	59	19333	11.8082	0.999966	0.0488683	0.0438471
GOTERM_BP_DIRECT	GO:0048384~retinoic acid receptor signaling pathway	3	2.65487	0.00462476	NR1H2, ESRRG, PPARG	111	18	19333	29.0285	0.999966	0.0488683	0.0438471
GOTERM_BP_DIRECT	GO:0035162~embryonic hemopoiesis	3	2.65487	0.00462476	KDR, HIF1A, TGFBR2	111	18	19333	29.0285	0.999966	0.0488683	0.0438471
GOTERM_BP_DIRECT	GO:0071222~cellular response to lipopolysaccharide	6	5.30973	0.00494788	PYCARD, SRC, GSTP1, NLRP3, MAPK14, RELA	111	193	19333	5.41465	0.999983	0.0520348	0.0466883
GOTERM_BP_DIRECT	GO:2000811~negative regulation of anoikis	3	2.65487	0.00514973	NOTCH1, SRC, BCL2	111	19	19333	27.5007	0.999989	0.0539021	0.0483637
GOTERM_BP_DIRECT	GO:0030216~keratinocyte differentiation	4	3.53982	0.00531235	NOTCH1, CASP3, AKR1C3, TXNIP	111	62	19333	11.2368	0.999993	0.0553432	0.0496567
GOTERM_BP_DIRECT	GO:0033189~response to vitamin A	3	2.65487	0.00570077	CAT, PPARG, TYMS	111	20	19333	26.1257	0.999997	0.0585648	0.0525473
GOTERM_BP_DIRECT	GO:0035994~response to muscle stretch	3	2.65487	0.00570077	GPI, MAPK14, RELA	111	20	19333	26.1257	0.999997	0.0585648	0.0525473
GOTERM_BP_DIRECT	GO:0055093~response to hyperoxia	3	2.65487	0.00570077	MMP2, CAT, SOD2	111	20	19333	26.1257	0.999997	0.0585648	0.0525473
GOTERM_BP_DIRECT	GO:0030168~platelet activation	4	3.53982	0.00580451	SRC, F2, MAPK14, PPIA	111	64	19333	10.8857	0.999998	0.0590835	0.0530127
GOTERM_BP_DIRECT	GO:1901215~negative regulation of neuron death	4	3.53982	0.00580451	GSK3B, AKT1, ENO2, SIRT1	111	64	19333	10.8857	0.999998	0.0590835	0.0530127
GOTERM_BP_DIRECT	GO:0030308~negative regulation of cell growth	5	4.42478	0.00616659	TGFB1, BCL2, PPARG, SIRT1, ESR2	111	128	19333	6.80356	0.999999	0.0620841	0.055705
GOTERM_BP_DIRECT	GO:0006693~prostaglandin metabolic process	3	2.65487	0.00627756	GSTP1, AKR1C3, AKR1B1	111	21	19333	24.8816	0.999999	0.0620841	0.055705
GOTERM_BP_DIRECT	GO:0043401~steroid hormone mediated signaling pathway	3	2.65487	0.00627756	GPER1, ESRRG, BMP7	111	21	19333	24.8816	0.999999	0.0620841	0.055705
GOTERM_BP_DIRECT	GO:0030279~negative regulation of ossification	3	2.65487	0.00627756	TGFB1, NOTCH1, BCL2	111	21	19333	24.8816	0.999999	0.0620841	0.055705
GOTERM_BP_DIRECT	GO:0002042~cell migration involved in sprouting angiogenesis	3	2.65487	0.00627756	KDR, AKT1, EPHB4	111	21	19333	24.8816	0.999999	0.0620841	0.055705
GOTERM_BP_DIRECT	GO:0032930~positive regulation of superoxide anion generation	3	2.65487	0.00627756	TGFB1, GSTP1, EGFR	111	21	19333	24.8816	0.999999	0.0620841	0.055705
GOTERM_BP_DIRECT	GO:0042752~regulation of circadian rhythm	4	3.53982	0.00632312	MAPK10, GSK3B, PPARG, MTOR	111	66	19333	10.5558	0.999999	0.0620841	0.055705
GOTERM_BP_DIRECT	GO:0007611~learning or memory	4	3.53982	0.00632312	GPI, SRC, CASP3, EGFR	111	66	19333	10.5558	0.999999	0.0620841	0.055705
GOTERM_BP_DIRECT	GO:0008286~insulin receptor signaling pathway	4	3.53982	0.00659247	GSK3B, PDPK1, AKT1, IGF1R	111	67	19333	10.3983	1	0.0644435	0.057822
GOTERM_BP_DIRECT	GO:0030520~intracellular estrogen receptor signaling pathway	3	2.65487	0.00687981	AR, ESR1, ESR2	111	22	19333	23.7506	1	0.0660879	0.0592974
GOTERM_BP_DIRECT	GO:0031641~regulation of myelination	3	2.65487	0.00687981	AKT1, MTOR, TYMP	111	22	19333	23.7506	1	0.0660879	0.0592974
GOTERM_BP_DIRECT	GO:0001836~release of cytochrome c from mitochondria	3	2.65487	0.00687981	BCL2, BAX, SOD2	111	22	19333	23.7506	1	0.0660879	0.0592974
GOTERM_BP_DIRECT	GO:0045780~positive regulation of bone resorption	3	2.65487	0.00687981	SRC, SPP1, EGFR	111	22	19333	23.7506	1	0.0660879	0.0592974
GOTERM_BP_DIRECT	GO:0043627~response to estrogen	4	3.53982	0.00715143	MMP2, PPARG, ESR1, TGFBR2	111	69	19333	10.0969	1	0.0684009	0.0613728
GOTERM_BP_DIRECT	GO:0006469~negative regulation of protein kinase activity	4	3.53982	0.00744113	PDPK1, GSTP1, AKT1, PPIA	111	70	19333	9.95264	1	0.0708663	0.0635849
GOTERM_BP_DIRECT	GO:0045216~cell-cell junction organization	3	2.65487	0.00750721	TJP1, OCLN, TGFB1	111	23	19333	22.718	1	0.0711901	0.0638754
GOTERM_BP_DIRECT	GO:0045087~innate immune response	10	8.84956	0.00765803	PYCARD, HCK, SRC, GPER1, NLRP3, ANG, PPARG, MIF, RELA, HK1	111	605	19333	2.87886	1	0.0723113	0.0648814
GOTERM_BP_DIRECT	GO:0009791~post-embryonic development	4	3.53982	0.00773769	BCL2, SOD2, TGFBR1, MTOR	111	71	19333	9.81246	1	0.0727539	0.0652786
GOTERM_BP_DIRECT	GO:0007623~circadian rhythm	4	3.53982	0.00804115	GSK3B, TYMS, NR0B2, EGFR	111	72	19333	9.67618	1	0.0752883	0.0675525
GOTERM_BP_DIRECT	GO:0051247~positive regulation of protein metabolic process	3	2.65487	0.00815945	TGFB1, NR1H2, AKT1	111	24	19333	21.7714	1	0.075441	0.0676895
GOTERM_BP_DIRECT	GO:0014911~positive regulation of smooth muscle cell migration	3	2.65487	0.00815945	RPS6KB1, SRC, BCL2	111	24	19333	21.7714	1	0.075441	0.0676895
GOTERM_BP_DIRECT	GO:0045861~negative regulation of proteolysis	3	2.65487	0.00815945	NR1H2, AKT1, F2	111	24	19333	21.7714	1	0.075441	0.0676895
GOTERM_BP_DIRECT	GO:0033674~positive regulation of kinase activity	4	3.53982	0.00835155	KDR, EPHB4, EGFR, IGF1R	111	73	19333	9.54363	1	0.0768967	0.0689956
GOTERM_BP_DIRECT	GO:0007569~cell aging	3	2.65487	0.00883625	BCL2, SIRT1, MTOR	111	25	19333	20.9005	1	0.0806899	0.0723991
GOTERM_BP_DIRECT	GO:0097194~execution phase of apoptosis	3	2.65487	0.00883625	CASP7, CASP3, AKT1	111	25	19333	20.9005	1	0.0806899	0.0723991
GOTERM_BP_DIRECT	GO:0018108~peptidyl-tyrosine phosphorylation	5	4.42478	0.00905026	HCK, SRC, KDR, EPHB4, EGFR	111	143	19333	6.0899	1	0.0823055	0.0738487
GOTERM_BP_DIRECT	GO:0032091~negative regulation of protein binding	4	3.53982	0.00932471	GSK3B, BAX, AKT1, AURKA	111	76	19333	9.1669	1	0.0844552	0.0757775
GOTERM_BP_DIRECT	GO:0046579~positive regulation of Ras protein signal transduction	3	2.65487	0.00953731	NOTCH1, SRC, NGF	111	26	19333	20.0967	1	0.0849931	0.0762602
GOTERM_BP_DIRECT	GO:0001782~B cell homeostasis	3	2.65487	0.00953731	CASP3, BCL2, BAX	111	26	19333	20.0967	1	0.0849931	0.0762602
GOTERM_BP_DIRECT	GO:0002862~negative regulation of inflammatory response to antigenic stimulus	3	2.65487	0.00953731	HCK, SRC, MAPK14	111	26	19333	20.0967	1	0.0849931	0.0762602
GOTERM_BP_DIRECT	GO:0043393~regulation of protein binding	3	2.65487	0.00953731	SRC, PLK1, TGFBR1	111	26	19333	20.0967	1	0.0849931	0.0762602
GOTERM_BP_DIRECT	GO:0010875~positive regulation of cholesterol efflux	3	2.65487	0.0102623	NR1H2, PPARG, SIRT1	111	27	19333	19.3524	1	0.0910884	0.0817292
GOTERM_BP_DIRECT	GO:0043406~positive regulation of MAP kinase activity	4	3.53982	0.0107213	TGFB1, SRC, MIF, EGFR	111	80	19333	8.70856	1	0.0947831	0.0850442
GOTERM_BP_DIRECT	GO:0046686~response to cadmium ion	3	2.65487	0.011011	GPI, CAT, SOD2	111	28	19333	18.6612	1	0.0965749	0.086652
GOTERM_BP_DIRECT	GO:0001678~cellular glucose homeostasis	3	2.65487	0.011011	HIF1A, SIRT1, HK1	111	28	19333	18.6612	1	0.0965749	0.086652
GOTERM_BP_DIRECT	GO:0032436~positive regulation of proteasomal ubiquitin-dependent protein catabolic process	4	3.53982	0.0110883	GSK3B, PLK1, AKT1, AURKA	111	81	19333	8.60105	1	0.09687	0.0869167
GOTERM_BP_DIRECT	GO:1904193~negative regulation of cholangiocyte apoptotic process	2	1.76991	0.0113474	MTOR, IGF1R	111	2	19333	174.171	1	0.0975967	0.0875687
GOTERM_BP_DIRECT	GO:1905784~regulation of anaphase-promoting complex-dependent catabolic process	2	1.76991	0.0113474	PLK1, CDK2	111	2	19333	174.171	1	0.0975967	0.0875687
GOTERM_BP_DIRECT	GO:0006808~regulation of nitrogen utilization	2	1.76991	0.0113474	BCL2, BAX	111	2	19333	174.171	1	0.0975967	0.0875687
GOTERM_BP_DIRECT	GO:0071000~response to magnetism	2	1.76991	0.0113474	TJP1, SOD2	111	2	19333	174.171	1	0.0975967	0.0875687
GOTERM_BP_DIRECT	GO:0006919~activation of cysteine-type endopeptidase activity involved in apoptotic process	4	3.53982	0.0114625	PYCARD, BAX, PPARG, NGF	111	82	19333	8.49615	1	0.0978283	0.0877766
GOTERM_BP_DIRECT	GO:0016485~protein processing	4	3.53982	0.0114625	ADAM17, CASP7, CASP3, CTSS	111	82	19333	8.49615	1	0.0978283	0.0877766
GOTERM_BP_DIRECT	GO:0033137~negative regulation of peptidyl-serine phosphorylation	3	2.65487	0.0117831	PDE4D, DDIT4, BAX	111	29	19333	18.0177	1	0.0990405	0.0888642
GOTERM_BP_DIRECT	GO:0010332~response to gamma radiation	3	2.65487	0.0117831	BCL2, BAX, SOD2	111	29	19333	18.0177	1	0.0990405	0.0888642
GOTERM_BP_DIRECT	GO:0070372~regulation of ERK1 and ERK2 cascade	3	2.65487	0.0117831	GSTP1, FN1, EGFR	111	29	19333	18.0177	1	0.0990405	0.0888642
GOTERM_BP_DIRECT	GO:1903672~positive regulation of sprouting angiogenesis	3	2.65487	0.0117831	TJP1, SMAD1, PDPK1	111	29	19333	18.0177	1	0.0990405	0.0888642
GOTERM_BP_DIRECT	GO:0001933~negative regulation of protein phosphorylation	4	3.53982	0.011844	OCLN, TGFB1, PPIA, MTOR	111	83	19333	8.39379	1	0.0991766	0.0889863
GOTERM_BP_DIRECT	GO:0010575~positive regulation of vascular endothelial growth factor production	3	2.65487	0.0125783	TGFB1, PTGS2, HIF1A	111	30	19333	17.4171	1	0.103375	0.0927532
GOTERM_BP_DIRECT	GO:0048041~focal adhesion assembly	3	2.65487	0.0125783	PDPK1, SRC, BCL2	111	30	19333	17.4171	1	0.103375	0.0927532
GOTERM_BP_DIRECT	GO:0050900~leukocyte migration	3	2.65487	0.0125783	SRC, MMP9, ADA	111	30	19333	17.4171	1	0.103375	0.0927532
GOTERM_BP_DIRECT	GO:0048010~vascular endothelial growth factor receptor signaling pathway	3	2.65487	0.0125783	SRC, KDR, MAPK14	111	30	19333	17.4171	1	0.103375	0.0927532
GOTERM_BP_DIRECT	GO:0010800~positive regulation of peptidyl-threonine phosphorylation	3	2.65487	0.0125783	TGFB1, PLK1, BMP7	111	30	19333	17.4171	1	0.103375	0.0927532
GOTERM_BP_DIRECT	GO:0006366~transcription from RNA polymerase II promoter	6	5.30973	0.0128838	SMAD1, AR, BMP2, NOTCH1, MAPK14, ESR1	111	244	19333	4.2829	1	0.105495	0.0946553
GOTERM_BP_DIRECT	GO:0051881~regulation of mitochondrial membrane potential	3	2.65487	0.0133963	BCL2, BAX, SOD2	111	31	19333	16.8553	1	0.107704	0.0966376
GOTERM_BP_DIRECT	GO:0019886~antigen processing and presentation of exogenous peptide antigen via MHC class II	3	2.65487	0.0133963	CTSV, CTSD, CTSS	111	31	19333	16.8553	1	0.107704	0.0966376
GOTERM_BP_DIRECT	GO:0051602~response to electrical stimulus	3	2.65487	0.0133963	SRC, MMP2, SOD2	111	31	19333	16.8553	1	0.107704	0.0966376
GOTERM_BP_DIRECT	GO:0035633~maintenance of permeability of blood-brain barrier	3	2.65487	0.0133963	TJP1, OCLN, PTGS2	111	31	19333	16.8553	1	0.107704	0.0966376
GOTERM_BP_DIRECT	GO:0009880~embryonic pattern specification	3	2.65487	0.0133963	SMAD1, SMAD5, BMP7	111	31	19333	16.8553	1	0.107704	0.0966376
GOTERM_BP_DIRECT	GO:0016239~positive regulation of macroautophagy	3	2.65487	0.0142368	KDR, HIF1A, SIRT1	111	32	19333	16.3285	1	0.112827	0.101234
GOTERM_BP_DIRECT	GO:0003180~aortic valve morphogenesis	3	2.65487	0.0142368	TGFB1, NOTCH1, NOS3	111	32	19333	16.3285	1	0.112827	0.101234
GOTERM_BP_DIRECT	GO:0060325~face morphogenesis	3	2.65487	0.0142368	TGFB1, MMP2, NOG	111	32	19333	16.3285	1	0.112827	0.101234
GOTERM_BP_DIRECT	GO:0042771~intrinsic apoptotic signaling pathway in response to DNA damage by p53 class mediator	3	2.65487	0.0142368	PYCARD, DDIT4, SIRT1	111	32	19333	16.3285	1	0.112827	0.101234
GOTERM_BP_DIRECT	GO:0042127~regulation of cell proliferation	5	4.42478	0.0143847	TGFB1, CHEK1, TXNIP, SIRT1, TGFBR2	111	164	19333	5.3101	1	0.113593	0.101921
GOTERM_BP_DIRECT	GO:0071347~cellular response to interleukin-1	4	3.53982	0.0147181	PYCARD, MMP2, HIF1A, RELA	111	90	19333	7.74094	1	0.115813	0.103914
GOTERM_BP_DIRECT	GO:0032007~negative regulation of TOR signaling	3	2.65487	0.0150996	DDIT4, HIF1A, SIRT1	111	33	19333	15.8337	1	0.117565	0.105485
GOTERM_BP_DIRECT	GO:0001707~mesoderm formation	3	2.65487	0.0150996	GPI, NOG, BMP7	111	33	19333	15.8337	1	0.117565	0.105485
GOTERM_BP_DIRECT	GO:0043029~T cell homeostasis	3	2.65487	0.0150996	TGFB1, CASP3, BCL2	111	33	19333	15.8337	1	0.117565	0.105485
GOTERM_BP_DIRECT	GO:0001889~liver development	4	3.53982	0.0156053	NOTCH1, SOD2, RELA, ADA	111	92	19333	7.57266	1	0.121078	0.108637
GOTERM_BP_DIRECT	GO:0019228~neuronal action potential	3	2.65487	0.0159844	P2RX3, GPER1, MTOR	111	34	19333	15.368	1	0.122308	0.109741
GOTERM_BP_DIRECT	GO:0021510~spinal cord development	3	2.65487	0.0159844	NOG, AKT1, MTOR	111	34	19333	15.368	1	0.122308	0.109741
GOTERM_BP_DIRECT	GO:0043542~endothelial cell migration	3	2.65487	0.0159844	FAP, NOS3, TGFBR1	111	34	19333	15.368	1	0.122308	0.109741
GOTERM_BP_DIRECT	GO:0048147~negative regulation of fibroblast proliferation	3	2.65487	0.0159844	GSTP1, BAX, SOD2	111	34	19333	15.368	1	0.122308	0.109741
GOTERM_BP_DIRECT	GO:0097192~extrinsic apoptotic signaling pathway in absence of ligand	3	2.65487	0.0168909	GSK3B, BCL2, BAX	111	35	19333	14.929	1	0.125545	0.112645
GOTERM_BP_DIRECT	GO:0030010~establishment of cell polarity	3	2.65487	0.0168909	GSK3B, HSP90AA1, IGF1R	111	35	19333	14.929	1	0.125545	0.112645
GOTERM_BP_DIRECT	GO:0046666~retinal cell programmed cell death	2	1.76991	0.0169732	BCL2, BAX	111	3	19333	116.114	1	0.125545	0.112645
GOTERM_BP_DIRECT	GO:1902263~apoptotic process involved in embryonic digit morphogenesis	2	1.76991	0.0169732	NOTCH1, BAX	111	3	19333	116.114	1	0.125545	0.112645
GOTERM_BP_DIRECT	GO:0045069~regulation of viral genome replication	2	1.76991	0.0169732	BCL2, PPIA	111	3	19333	116.114	1	0.125545	0.112645
GOTERM_BP_DIRECT	GO:0070141~response to UV-A	2	1.76991	0.0169732	AKT1, EGFR	111	3	19333	116.114	1	0.125545	0.112645
GOTERM_BP_DIRECT	GO:0060748~tertiary branching involved in mammary gland duct morphogenesis	2	1.76991	0.0169732	AR, PGR	111	3	19333	116.114	1	0.125545	0.112645
GOTERM_BP_DIRECT	GO:0021502~neural fold elevation formation	2	1.76991	0.0169732	HIF1A, BMP7	111	3	19333	116.114	1	0.125545	0.112645
GOTERM_BP_DIRECT	GO:0071887~leukocyte apoptotic process	2	1.76991	0.0169732	CASP7, CASP3	111	3	19333	116.114	1	0.125545	0.112645
GOTERM_BP_DIRECT	GO:0002051~osteoblast fate commitment	2	1.76991	0.0169732	SMAD1, SMAD5	111	3	19333	116.114	1	0.125545	0.112645
GOTERM_BP_DIRECT	GO:0045666~positive regulation of neuron differentiation	4	3.53982	0.0174687	BMP2, NGF, BMP7, BMP6	111	96	19333	7.25713	1	0.128781	0.115549
GOTERM_BP_DIRECT	GO:0030182~neuron differentiation	5	4.42478	0.0178335	DDX6, CASP3, DDIT4, PPIA, BMP6	111	175	19333	4.97632	1	0.131035	0.117571
GOTERM_BP_DIRECT	GO:0034612~response to tumor necrosis factor	3	2.65487	0.0187679	RPS6KB1, CASP3, PTGS2	111	37	19333	14.122	1	0.136993	0.122917
GOTERM_BP_DIRECT	GO:0045907~positive regulation of vasoconstriction	3	2.65487	0.0187679	AKT1, PTGS2, EGFR	111	37	19333	14.122	1	0.136993	0.122917
GOTERM_BP_DIRECT	GO:0016477~cell migration	6	5.30973	0.0194064	TGFB1, RPS6KB1, PDPK1, KDR, ANG, MMP9	111	271	19333	3.85619	1	0.141189	0.126682
GOTERM_BP_DIRECT	GO:0046427~positive regulation of JAK-STAT cascade	3	2.65487	0.0197379	NOTCH1, AKR1B1, F2	111	38	19333	13.7504	1	0.143132	0.128425
GOTERM_BP_DIRECT	GO:0046326~positive regulation of glucose import	3	2.65487	0.0207285	OCLN, AKT1, MAPK14	111	39	19333	13.3978	1	0.14934	0.133995
GOTERM_BP_DIRECT	GO:0033077~T cell differentiation in thymus	3	2.65487	0.0207285	ADAM17, BCL2, ADA	111	39	19333	13.3978	1	0.14934	0.133995
GOTERM_BP_DIRECT	GO:0006974~cellular response to DNA damage stimulus	6	5.30973	0.0216907	CASP3, CHEK1, BCL2, AKT1, SIRT1, MTOR	111	279	19333	3.74562	1	0.155613	0.139624
GOTERM_BP_DIRECT	GO:0010634~positive regulation of epithelial cell migration	3	2.65487	0.0217395	SRC, HIF1A, TGFBR2	111	40	19333	13.0628	1	0.155613	0.139624
GOTERM_BP_DIRECT	GO:0002906~negative regulation of mature B cell apoptotic process	2	1.76991	0.0225672	MIF, ADA	111	4	19333	87.0856	1	0.15692	0.140796
GOTERM_BP_DIRECT	GO:0048597~post-embryonic camera-type eye morphogenesis	2	1.76991	0.0225672	KDR, BAX	111	4	19333	87.0856	1	0.15692	0.140796
GOTERM_BP_DIRECT	GO:0071228~cellular response to tumor cell	2	1.76991	0.0225672	NOTCH1, TXNIP	111	4	19333	87.0856	1	0.15692	0.140796
GOTERM_BP_DIRECT	GO:0060485~mesenchyme development	2	1.76991	0.0225672	BMP2, BMP7	111	4	19333	87.0856	1	0.15692	0.140796
GOTERM_BP_DIRECT	GO:0033590~response to cobalamin	2	1.76991	0.0225672	RELA, EGFR	111	4	19333	87.0856	1	0.15692	0.140796
GOTERM_BP_DIRECT	GO:0060571~morphogenesis of an epithelial fold	2	1.76991	0.0225672	AR, EGFR	111	4	19333	87.0856	1	0.15692	0.140796
GOTERM_BP_DIRECT	GO:0003157~endocardium development	2	1.76991	0.0225672	NOTCH1, KDR	111	4	19333	87.0856	1	0.15692	0.140796
GOTERM_BP_DIRECT	GO:0090400~stress-induced premature senescence	2	1.76991	0.0225672	MAPK14, SIRT1	111	4	19333	87.0856	1	0.15692	0.140796
GOTERM_BP_DIRECT	GO:0042482~positive regulation of odontogenesis	2	1.76991	0.0225672	BMP2, TGFB1	111	4	19333	87.0856	1	0.15692	0.140796
GOTERM_BP_DIRECT	GO:0030316~osteoclast differentiation	3	2.65487	0.0227707	BMP2, TGFB1, MAPK14	111	41	19333	12.7442	1	0.15692	0.140796
GOTERM_BP_DIRECT	GO:0071479~cellular response to ionizing radiation	3	2.65487	0.0227707	TGFB1, MAPK14, SIRT1	111	41	19333	12.7442	1	0.15692	0.140796
GOTERM_BP_DIRECT	GO:0042311~vasodilation	3	2.65487	0.0227707	NOS3, GPER1, EGFR	111	41	19333	12.7442	1	0.15692	0.140796
GOTERM_BP_DIRECT	GO:0098609~cell-cell adhesion	5	4.42478	0.023703	TJP1, CDH2, SRC, BCL2, EGFR	111	191	19333	4.55945	1	0.162839	0.146107
GOTERM_BP_DIRECT	GO:1901223~negative regulation of NIK/NF-kappaB signaling	3	2.65487	0.0238217	NLRP3, BMP7, RELA	111	42	19333	12.4408	1	0.163149	0.146386
GOTERM_BP_DIRECT	GO:0042307~positive regulation of protein import into nucleus	3	2.65487	0.0248923	TGFB1, MAPK14, PTGS2	111	43	19333	12.1515	1	0.169436	0.152026
GOTERM_BP_DIRECT	GO:1901216~positive regulation of neuron death	3	2.65487	0.0248923	GSK3B, DDIT4, MTOR	111	43	19333	12.1515	1	0.169436	0.152026
GOTERM_BP_DIRECT	GO:0048863~stem cell differentiation	3	2.65487	0.0259822	NOG, MAPK14, ESR1	111	44	19333	11.8753	1	0.175776	0.157715
GOTERM_BP_DIRECT	GO:0006096~glycolytic process	3	2.65487	0.0259822	GPI, ENO2, HK1	111	44	19333	11.8753	1	0.175776	0.157715
GOTERM_BP_DIRECT	GO:0045747~positive regulation of Notch signaling pathway	3	2.65487	0.0270913	NOTCH1, SRC, NOS3	111	45	19333	11.6114	1	0.182169	0.163451
GOTERM_BP_DIRECT	GO:0032722~positive regulation of chemokine production	3	2.65487	0.0270913	PYCARD, ADAM17, HIF1A	111	45	19333	11.6114	1	0.182169	0.163451
GOTERM_BP_DIRECT	GO:0060687~regulation of branching involved in prostate gland morphogenesis	2	1.76991	0.0281297	ESR1, BMP7	111	5	19333	69.6685	1	0.18305	0.164241
GOTERM_BP_DIRECT	GO:0010716~negative regulation of extracellular matrix disassembly	2	1.76991	0.0281297	TGFB1, FAP	111	5	19333	69.6685	1	0.18305	0.164241
GOTERM_BP_DIRECT	GO:0002071~glandular epithelial cell maturation	2	1.76991	0.0281297	PGR, HIF1A	111	5	19333	69.6685	1	0.18305	0.164241
GOTERM_BP_DIRECT	GO:0036305~ameloblast differentiation	2	1.76991	0.0281297	BMP2, BMP7	111	5	19333	69.6685	1	0.18305	0.164241
GOTERM_BP_DIRECT	GO:1905605~positive regulation of maintenance of permeability of blood-brain barrier	2	1.76991	0.0281297	TJP1, OCLN	111	5	19333	69.6685	1	0.18305	0.164241
GOTERM_BP_DIRECT	GO:0002248~connective tissue replacement involved in inflammatory response wound healing	2	1.76991	0.0281297	TGFB1, HIF1A	111	5	19333	69.6685	1	0.18305	0.164241
GOTERM_BP_DIRECT	GO:0090335~regulation of brown fat cell differentiation	2	1.76991	0.0281297	SIRT1, MTOR	111	5	19333	69.6685	1	0.18305	0.164241
GOTERM_BP_DIRECT	GO:0014042~positive regulation of neuron maturation	2	1.76991	0.0281297	BCL2, MTOR	111	5	19333	69.6685	1	0.18305	0.164241
GOTERM_BP_DIRECT	GO:1905007~positive regulation of epithelial to mesenchymal transition involved in endocardial cushion formation	2	1.76991	0.0281297	TGFBR1, TGFBR2	111	5	19333	69.6685	1	0.18305	0.164241
GOTERM_BP_DIRECT	GO:0072734~cellular response to staurosporine	2	1.76991	0.0281297	CASP7, CASP3	111	5	19333	69.6685	1	0.18305	0.164241
GOTERM_BP_DIRECT	GO:0072656~maintenance of protein location in mitochondrion	2	1.76991	0.0281297	AKT1, HK1	111	5	19333	69.6685	1	0.18305	0.164241
GOTERM_BP_DIRECT	GO:0030890~positive regulation of B cell proliferation	3	2.65487	0.0282192	BCL2, MIF, ADA	111	46	19333	11.359	1	0.183095	0.164282
GOTERM_BP_DIRECT	GO:0051591~response to cAMP	3	2.65487	0.0293658	REN, TYR, RELA	111	47	19333	11.1173	1	0.189426	0.169963
GOTERM_BP_DIRECT	GO:0006749~glutathione metabolic process	3	2.65487	0.0293658	GSTP1, GSR, SOD2	111	47	19333	11.1173	1	0.189426	0.169963
GOTERM_BP_DIRECT	GO:0048538~thymus development	3	2.65487	0.0305306	BCL2, TYR, TGFBR1	111	48	19333	10.8857	1	0.19637	0.176193
GOTERM_BP_DIRECT	GO:0001822~kidney development	4	3.53982	0.0318189	BAX, REN, TGFBR1, BMP6	111	121	19333	5.75772	1	0.204064	0.183097
GOTERM_BP_DIRECT	GO:0061419~positive regulation of transcription from RNA polymerase II promoter in response to hypoxia	2	1.76991	0.0336609	NOTCH1, HIF1A	111	6	19333	58.0571	1	0.212197	0.190394
GOTERM_BP_DIRECT	GO:1901984~negative regulation of protein acetylation	2	1.76991	0.0336609	GSK3B, SIRT1	111	6	19333	58.0571	1	0.212197	0.190394
GOTERM_BP_DIRECT	GO:0007231~osmosensory signaling pathway	2	1.76991	0.0336609	PYCARD, NLRP3	111	6	19333	58.0571	1	0.212197	0.190394
GOTERM_BP_DIRECT	GO:0072655~establishment of protein localization to mitochondrion	2	1.76991	0.0336609	AKT1, HK1	111	6	19333	58.0571	1	0.212197	0.190394
GOTERM_BP_DIRECT	GO:0014031~mesenchymal cell development	2	1.76991	0.0336609	NOTCH1, BCL2	111	6	19333	58.0571	1	0.212197	0.190394
GOTERM_BP_DIRECT	GO:0060574~intestinal epithelial cell maturation	2	1.76991	0.0336609	TYMS, HIF1A	111	6	19333	58.0571	1	0.212197	0.190394
GOTERM_BP_DIRECT	GO:0034097~response to cytokine	3	2.65487	0.0341331	BCL2, TYMS, RELA	111	51	19333	10.2454	1	0.213959	0.191975
GOTERM_BP_DIRECT	GO:1900087~positive regulation of G1/S transition of mitotic cell cycle	3	2.65487	0.0341331	ADAM17, AKT1, EGFR	111	51	19333	10.2454	1	0.213959	0.191975
GOTERM_BP_DIRECT	GO:0007275~multicellular organism development	5	4.42478	0.0354917	KDR, F2, EPHB4, EGFR, IGF1R	111	217	19333	4.01316	1	0.221848	0.199054
GOTERM_BP_DIRECT	GO:0030838~positive regulation of actin filament polymerization	3	2.65487	0.0366222	PYCARD, HCK, MTOR	111	53	19333	9.85875	1	0.227287	0.203934
GOTERM_BP_DIRECT	GO:0009755~hormone-mediated signaling pathway	3	2.65487	0.0366222	NR1H2, REN, PPARG	111	53	19333	9.85875	1	0.227287	0.203934
GOTERM_BP_DIRECT	GO:0000165~MAPK cascade	4	3.53982	0.0366691	SMAD1, AR, TGFB1, EGFR	111	128	19333	5.44285	1	0.227287	0.203934
GOTERM_BP_DIRECT	GO:0042572~retinol metabolic process	3	2.65487	0.0378922	TTR, AKR1C3, AKR1B1	111	54	19333	9.67618	1	0.233705	0.209692
GOTERM_BP_DIRECT	GO:0003179~heart valve morphogenesis	2	1.76991	0.0391608	TGFB1, MTOR	111	7	19333	49.7632	1	0.233705	0.209692
GOTERM_BP_DIRECT	GO:0003223~ventricular compact myocardium morphogenesis	2	1.76991	0.0391608	NOG, TGFBR1	111	7	19333	49.7632	1	0.233705	0.209692
GOTERM_BP_DIRECT	GO:2000121~regulation of removal of superoxide radicals	2	1.76991	0.0391608	DHFR, BMP7	111	7	19333	49.7632	1	0.233705	0.209692
GOTERM_BP_DIRECT	GO:0010742~macrophage derived foam cell differentiation	2	1.76991	0.0391608	TGFB1, PPARG	111	7	19333	49.7632	1	0.233705	0.209692
GOTERM_BP_DIRECT	GO:0051902~negative regulation of mitochondrial depolarization	2	1.76991	0.0391608	SRC, BCL2	111	7	19333	49.7632	1	0.233705	0.209692
GOTERM_BP_DIRECT	GO:0003344~pericardium morphogenesis	2	1.76991	0.0391608	NOTCH1, BMP7	111	7	19333	49.7632	1	0.233705	0.209692
GOTERM_BP_DIRECT	GO:0007435~salivary gland morphogenesis	2	1.76991	0.0391608	TGFB1, EGFR	111	7	19333	49.7632	1	0.233705	0.209692
GOTERM_BP_DIRECT	GO:0071393~cellular response to progesterone stimulus	2	1.76991	0.0391608	SRC, IGF1R	111	7	19333	49.7632	1	0.233705	0.209692
GOTERM_BP_DIRECT	GO:0007182~common-partner SMAD protein phosphorylation	2	1.76991	0.0391608	TGFB1, TGFBR2	111	7	19333	49.7632	1	0.233705	0.209692
GOTERM_BP_DIRECT	GO:0061312~BMP signaling pathway involved in heart development	2	1.76991	0.0391608	BMP2, NOG	111	7	19333	49.7632	1	0.233705	0.209692
GOTERM_BP_DIRECT	GO:0007183~SMAD protein complex assembly	2	1.76991	0.0391608	SMAD1, TGFB1	111	7	19333	49.7632	1	0.233705	0.209692
GOTERM_BP_DIRECT	GO:0031334~positive regulation of protein complex assembly	3	2.65487	0.039179	GSK3B, TGFB1, BAX	111	55	19333	9.50025	1	0.233705	0.209692
GOTERM_BP_DIRECT	GO:0010507~negative regulation of autophagy	3	2.65487	0.039179	BCL2, AKT1, MTOR	111	55	19333	9.50025	1	0.233705	0.209692
GOTERM_BP_DIRECT	GO:0050728~negative regulation of inflammatory response	4	3.53982	0.0396016	GPER1, NLRP3, PPARG, ADA	111	132	19333	5.27791	1	0.235592	0.211386
GOTERM_BP_DIRECT	GO:0045600~positive regulation of fat cell differentiation	3	2.65487	0.0404823	BMP2, AKT1, PPARG	111	56	19333	9.3306	1	0.239547	0.214934
GOTERM_BP_DIRECT	GO:1904707~positive regulation of vascular smooth muscle cell proliferation	3	2.65487	0.0404823	SRC, MMP2, MMP9	111	56	19333	9.3306	1	0.239547	0.214934
GOTERM_BP_DIRECT	GO:0071230~cellular response to amino acid stimulus	3	2.65487	0.0444888	MMP2, EGFR, MTOR	111	59	19333	8.85616	1	0.253932	0.227841
GOTERM_BP_DIRECT	GO:0045839~negative regulation of mitotic nuclear division	2	1.76991	0.0446297	CHEK1, BMP7	111	8	19333	43.5428	1	0.253932	0.227841
GOTERM_BP_DIRECT	GO:0048515~spermatid differentiation	2	1.76991	0.0446297	DDX6, BAX	111	8	19333	43.5428	1	0.253932	0.227841
GOTERM_BP_DIRECT	GO:0032873~negative regulation of stress-activated MAPK cascade	2	1.76991	0.0446297	GSTP1, PPIA	111	8	19333	43.5428	1	0.253932	0.227841
GOTERM_BP_DIRECT	GO:0060965~negative regulation of gene silencing by miRNA	2	1.76991	0.0446297	TGFB1, PPARG	111	8	19333	43.5428	1	0.253932	0.227841
GOTERM_BP_DIRECT	GO:0061684~chaperone-mediated autophagy	2	1.76991	0.0446297	HSPA8, HSP90AA1	111	8	19333	43.5428	1	0.253932	0.227841
GOTERM_BP_DIRECT	GO:0002821~positive regulation of adaptive immune response	2	1.76991	0.0446297	PYCARD, SIRT1	111	8	19333	43.5428	1	0.253932	0.227841
GOTERM_BP_DIRECT	GO:0030858~positive regulation of epithelial cell differentiation	2	1.76991	0.0446297	BMP2, BMP7	111	8	19333	43.5428	1	0.253932	0.227841
GOTERM_BP_DIRECT	GO:0051152~positive regulation of smooth muscle cell differentiation	2	1.76991	0.0446297	TGFB1, SIRT1	111	8	19333	43.5428	1	0.253932	0.227841
GOTERM_BP_DIRECT	GO:0009414~response to water deprivation	2	1.76991	0.0446297	MAPK10, AKR1B1	111	8	19333	43.5428	1	0.253932	0.227841
GOTERM_BP_DIRECT	GO:0010544~negative regulation of platelet activation	2	1.76991	0.0446297	NOS3, F2	111	8	19333	43.5428	1	0.253932	0.227841
GOTERM_BP_DIRECT	GO:1904179~positive regulation of adipose tissue development	2	1.76991	0.0446297	PPARG, SIRT1	111	8	19333	43.5428	1	0.253932	0.227841
GOTERM_BP_DIRECT	GO:0003149~membranous septum morphogenesis	2	1.76991	0.0446297	NOG, TGFBR2	111	8	19333	43.5428	1	0.253932	0.227841
GOTERM_BP_DIRECT	GO:0060336~negative regulation of interferon-gamma-mediated signaling pathway	2	1.76991	0.0446297	NR1H2, PPARG	111	8	19333	43.5428	1	0.253932	0.227841
GOTERM_BP_DIRECT	GO:0032364~oxygen homeostasis	2	1.76991	0.0446297	SOD2, HIF1A	111	8	19333	43.5428	1	0.253932	0.227841
GOTERM_BP_DIRECT	GO:0042475~odontogenesis of dentin-containing tooth	3	2.65487	0.0458558	BMP2, BAX, BMP7	111	60	19333	8.70856	1	0.26024	0.233501
GOTERM_BP_DIRECT	GO:0006959~humoral immune response	3	2.65487	0.0472381	GPI, NOTCH1, BCL2	111	61	19333	8.5658	1	0.267402	0.239926
GOTERM_BP_DIRECT	GO:0045668~negative regulation of osteoblast differentiation	3	2.65487	0.0486356	NOTCH1, NOG, PPARG	111	62	19333	8.42764	1	0.274322	0.246136
GOTERM_BP_DIRECT	GO:0001570~vasculogenesis	3	2.65487	0.0500481	TGFB1, KDR, TGFBR2	111	63	19333	8.29387	1	0.274322	0.246136
GOTERM_BP_DIRECT	GO:0050847~progesterone receptor signaling pathway	2	1.76991	0.0500678	SRC, PGR	111	9	19333	38.7047	1	0.274322	0.246136
GOTERM_BP_DIRECT	GO:0019371~cyclooxygenase pathway	2	1.76991	0.0500678	AKR1C3, PTGS2	111	9	19333	38.7047	1	0.274322	0.246136
GOTERM_BP_DIRECT	GO:0034405~response to fluid shear stress	2	1.76991	0.0500678	NOS3, AKT1	111	9	19333	38.7047	1	0.274322	0.246136
GOTERM_BP_DIRECT	GO:0044597~daunorubicin metabolic process	2	1.76991	0.0500678	AKR1C3, AKR1B1	111	9	19333	38.7047	1	0.274322	0.246136
GOTERM_BP_DIRECT	GO:0046653~tetrahydrofolate metabolic process	2	1.76991	0.0500678	DHFR, TYMS	111	9	19333	38.7047	1	0.274322	0.246136
GOTERM_BP_DIRECT	GO:0008354~germ cell migration	2	1.76991	0.0500678	TGFB1, TGFBR1	111	9	19333	38.7047	1	0.274322	0.246136
GOTERM_BP_DIRECT	GO:0003208~cardiac ventricle morphogenesis	2	1.76991	0.0500678	NOTCH1, HIF1A	111	9	19333	38.7047	1	0.274322	0.246136
GOTERM_BP_DIRECT	GO:0051148~negative regulation of muscle cell differentiation	2	1.76991	0.0500678	SMAD1, BMP2	111	9	19333	38.7047	1	0.274322	0.246136
GOTERM_BP_DIRECT	GO:0010224~response to UV-B	2	1.76991	0.0500678	BCL2, RELA	111	9	19333	38.7047	1	0.274322	0.246136
GOTERM_BP_DIRECT	GO:0010042~response to manganese ion	2	1.76991	0.0500678	SOD2, PTGS2	111	9	19333	38.7047	1	0.274322	0.246136
GOTERM_BP_DIRECT	GO:0060982~coronary artery morphogenesis	2	1.76991	0.0500678	NOTCH1, TGFBR1	111	9	19333	38.7047	1	0.274322	0.246136
GOTERM_BP_DIRECT	GO:0006355~regulation of transcription, DNA-templated	11	9.73451	0.0522016	SMAD1, BMP2, NOTCH1, SMAD9, ESRRG, HIF1A, ESR1, SMAD5, RELA, ESR2, TGFBR1	111	979	19333	1.95698	1	0.285309	0.255994
GOTERM_BP_DIRECT	GO:0032731~positive regulation of interleukin-1 beta production	3	2.65487	0.0529171	PYCARD, NLRP3, HK1	111	65	19333	8.03867	1	0.288509	0.258865
GOTERM_BP_DIRECT	GO:0051272~positive regulation of cellular component movement	2	1.76991	0.0554752	ADAM17, TGFBR1	111	10	19333	34.8342	1	0.289524	0.259776
GOTERM_BP_DIRECT	GO:0003214~cardiac left ventricle morphogenesis	2	1.76991	0.0554752	NOTCH1, TGFBR2	111	10	19333	34.8342	1	0.289524	0.259776
GOTERM_BP_DIRECT	GO:0044346~fibroblast apoptotic process	2	1.76991	0.0554752	CASP7, CASP3	111	10	19333	34.8342	1	0.289524	0.259776
GOTERM_BP_DIRECT	GO:0031666~positive regulation of lipopolysaccharide-mediated signaling pathway	2	1.76991	0.0554752	MIF, BMP6	111	10	19333	34.8342	1	0.289524	0.259776
GOTERM_BP_DIRECT	GO:0044598~doxorubicin metabolic process	2	1.76991	0.0554752	AKR1C3, AKR1B1	111	10	19333	34.8342	1	0.289524	0.259776
GOTERM_BP_DIRECT	GO:0002467~germinal center formation	2	1.76991	0.0554752	ADAM17, ADA	111	10	19333	34.8342	1	0.289524	0.259776
GOTERM_BP_DIRECT	GO:0010907~positive regulation of glucose metabolic process	2	1.76991	0.0554752	SRC, AKT1	111	10	19333	34.8342	1	0.289524	0.259776
GOTERM_BP_DIRECT	GO:2000048~negative regulation of cell-cell adhesion mediated by cadherin	2	1.76991	0.0554752	NOTCH1, BMP6	111	10	19333	34.8342	1	0.289524	0.259776
GOTERM_BP_DIRECT	GO:0060272~embryonic skeletal joint morphogenesis	2	1.76991	0.0554752	NOG, BMP7	111	10	19333	34.8342	1	0.289524	0.259776
GOTERM_BP_DIRECT	GO:0045792~negative regulation of cell size	2	1.76991	0.0554752	AKT1, MTOR	111	10	19333	34.8342	1	0.289524	0.259776
GOTERM_BP_DIRECT	GO:0001783~B cell apoptotic process	2	1.76991	0.0554752	BCL2, BAX	111	10	19333	34.8342	1	0.289524	0.259776
GOTERM_BP_DIRECT	GO:0042118~endothelial cell activation	2	1.76991	0.0554752	PPIA, TGFBR1	111	10	19333	34.8342	1	0.289524	0.259776
GOTERM_BP_DIRECT	GO:0070244~negative regulation of thymocyte apoptotic process	2	1.76991	0.0554752	HIF1A, ADA	111	10	19333	34.8342	1	0.289524	0.259776
GOTERM_BP_DIRECT	GO:0051156~glucose 6-phosphate metabolic process	2	1.76991	0.0554752	GPI, HK1	111	10	19333	34.8342	1	0.289524	0.259776
GOTERM_BP_DIRECT	GO:0033033~negative regulation of myeloid cell apoptotic process	2	1.76991	0.0554752	BCL2, MIF	111	10	19333	34.8342	1	0.289524	0.259776
GOTERM_BP_DIRECT	GO:0003272~endocardial cushion formation	2	1.76991	0.0554752	BMP2, BMP7	111	10	19333	34.8342	1	0.289524	0.259776
GOTERM_BP_DIRECT	GO:0060068~vagina development	2	1.76991	0.0554752	BAX, ESR1	111	10	19333	34.8342	1	0.289524	0.259776
GOTERM_BP_DIRECT	GO:1904058~positive regulation of sensory perception of pain	2	1.76991	0.0554752	P2RX3, MTOR	111	10	19333	34.8342	1	0.289524	0.259776
GOTERM_BP_DIRECT	GO:0001947~heart looping	3	2.65487	0.0558433	NOTCH1, HIF1A, TGFBR2	111	67	19333	7.79871	1	0.289524	0.259776
GOTERM_BP_DIRECT	GO:0048812~neuron projection morphogenesis	3	2.65487	0.0558433	NGF, BMP7, EGFR	111	67	19333	7.79871	1	0.289524	0.259776
GOTERM_BP_DIRECT	GO:0006006~glucose metabolic process	3	2.65487	0.0558433	AKT1, MAPK14, HK1	111	67	19333	7.79871	1	0.289524	0.259776
GOTERM_BP_DIRECT	GO:0010595~positive regulation of endothelial cell migration	3	2.65487	0.0573274	GPI, KDR, AKT1	111	68	19333	7.68402	1	0.296526	0.266058
GOTERM_BP_DIRECT	GO:0008360~regulation of cell shape	4	3.53982	0.0577653	HCK, FN1, KDR, F2	111	154	19333	4.52393	1	0.29797	0.267354
GOTERM_BP_DIRECT	GO:0010468~regulation of gene expression	5	4.42478	0.0578752	CDK2, BCL2, HIF1A, TGFBR1, TGFBR2	111	255	19333	3.41512	1	0.29797	0.267354
GOTERM_BP_DIRECT	GO:0050680~negative regulation of epithelial cell proliferation	3	2.65487	0.0588252	AR, TGFB1, NOTCH1	111	69	19333	7.57266	1	0.301462	0.270487
GOTERM_BP_DIRECT	GO:0071560~cellular response to transforming growth factor beta stimulus	3	2.65487	0.0588252	TGFB1, TGFBR1, IGF1R	111	69	19333	7.57266	1	0.301462	0.270487
GOTERM_BP_DIRECT	GO:0030514~negative regulation of BMP signaling pathway	3	2.65487	0.0603365	NOTCH1, NOG, PPARG	111	70	19333	7.46448	1	0.30276	0.271651
GOTERM_BP_DIRECT	GO:1901224~positive regulation of NIK/NF-kappaB signaling	3	2.65487	0.0603365	MMP8, RELA, EGFR	111	70	19333	7.46448	1	0.30276	0.271651
GOTERM_BP_DIRECT	GO:0010887~negative regulation of cholesterol storage	2	1.76991	0.0608521	NR1H2, PPARG	111	11	19333	31.6675	1	0.30276	0.271651
GOTERM_BP_DIRECT	GO:0051593~response to folic acid	2	1.76991	0.0608521	BCHE, TYMS	111	11	19333	31.6675	1	0.30276	0.271651
GOTERM_BP_DIRECT	GO:0010389~regulation of G2/M transition of mitotic cell cycle	2	1.76991	0.0608521	CDK2, AURKA	111	11	19333	31.6675	1	0.30276	0.271651
GOTERM_BP_DIRECT	GO:1905461~positive regulation of vascular associated smooth muscle cell apoptotic process	2	1.76991	0.0608521	PPARG, SOD2	111	11	19333	31.6675	1	0.30276	0.271651
GOTERM_BP_DIRECT	GO:1903799~negative regulation of production of miRNAs involved in gene silencing by miRNA	2	1.76991	0.0608521	TGFB1, ESR1	111	11	19333	31.6675	1	0.30276	0.271651
GOTERM_BP_DIRECT	GO:0070242~thymocyte apoptotic process	2	1.76991	0.0608521	BAX, ADA	111	11	19333	31.6675	1	0.30276	0.271651
GOTERM_BP_DIRECT	GO:1903715~regulation of aerobic respiration	2	1.76991	0.0608521	AKT1, HIF1A	111	11	19333	31.6675	1	0.30276	0.271651
GOTERM_BP_DIRECT	GO:0071492~cellular response to UV-A	2	1.76991	0.0608521	MMP2, MMP9	111	11	19333	31.6675	1	0.30276	0.271651
GOTERM_BP_DIRECT	GO:0072091~regulation of stem cell proliferation	2	1.76991	0.0608521	NOTCH1, TGFBR2	111	11	19333	31.6675	1	0.30276	0.271651
GOTERM_BP_DIRECT	GO:0001823~mesonephros development	2	1.76991	0.0608521	REN, BMP7	111	11	19333	31.6675	1	0.30276	0.271651
GOTERM_BP_DIRECT	GO:0071223~cellular response to lipoteichoic acid	2	1.76991	0.0608521	MAPK14, RELA	111	11	19333	31.6675	1	0.30276	0.271651
GOTERM_BP_DIRECT	GO:0021766~hippocampus development	3	2.65487	0.0649494	GSK3B, CASP3, IGF1R	111	73	19333	7.15772	1	0.320731	0.287776
GOTERM_BP_DIRECT	GO:0000187~activation of MAPK activity	3	2.65487	0.0649494	BMP2, MAPK14, PPIA	111	73	19333	7.15772	1	0.320731	0.287776
GOTERM_BP_DIRECT	GO:0005979~regulation of glycogen biosynthetic process	2	1.76991	0.0661987	AKT1, MTOR	111	12	19333	29.0285	1	0.320731	0.287776
GOTERM_BP_DIRECT	GO:0048712~negative regulation of astrocyte differentiation	2	1.76991	0.0661987	NOG, F2	111	12	19333	29.0285	1	0.320731	0.287776
GOTERM_BP_DIRECT	GO:0048711~positive regulation of astrocyte differentiation	2	1.76991	0.0661987	BMP2, NOTCH1	111	12	19333	29.0285	1	0.320731	0.287776
GOTERM_BP_DIRECT	GO:0016572~histone phosphorylation	2	1.76991	0.0661987	CCNA2, CDK2	111	12	19333	29.0285	1	0.320731	0.287776
GOTERM_BP_DIRECT	GO:0043276~anoikis	2	1.76991	0.0661987	AKT1, MTOR	111	12	19333	29.0285	1	0.320731	0.287776
GOTERM_BP_DIRECT	GO:0055008~cardiac muscle tissue morphogenesis	2	1.76991	0.0661987	BMP2, NOTCH1	111	12	19333	29.0285	1	0.320731	0.287776
GOTERM_BP_DIRECT	GO:1903800~positive regulation of production of miRNAs involved in gene silencing by miRNA	2	1.76991	0.0661987	TGFB1, EGFR	111	12	19333	29.0285	1	0.320731	0.287776
GOTERM_BP_DIRECT	GO:0042592~homeostatic process	2	1.76991	0.0661987	SMAD1, ANG	111	12	19333	29.0285	1	0.320731	0.287776
GOTERM_BP_DIRECT	GO:0043117~positive regulation of vascular permeability	2	1.76991	0.0661987	TGFB1, BMP6	111	12	19333	29.0285	1	0.320731	0.287776
GOTERM_BP_DIRECT	GO:0051549~positive regulation of keratinocyte migration	2	1.76991	0.0661987	MMP9, MTOR	111	12	19333	29.0285	1	0.320731	0.287776
GOTERM_BP_DIRECT	GO:0070301~cellular response to hydrogen peroxide	3	2.65487	0.0665128	SRC, SIRT1, RELA	111	74	19333	7.06099	1	0.320852	0.287885
GOTERM_BP_DIRECT	GO:0000082~G1/S transition of mitotic cell cycle	3	2.65487	0.0665128	RPS6KB1, CDK2, BCL2	111	74	19333	7.06099	1	0.320852	0.287885
GOTERM_BP_DIRECT	GO:0030198~extracellular matrix organization	4	3.53982	0.0680869	MMP13, MMP2, MMP8, MMP9	111	165	19333	4.22233	1	0.327733	0.294059
GOTERM_BP_DIRECT	GO:0097190~apoptotic signaling pathway	3	2.65487	0.0696769	DAPK1, CASP3, BAX	111	76	19333	6.87518	1	0.33466	0.300274
GOTERM_BP_DIRECT	GO:0098869~cellular oxidant detoxification	3	2.65487	0.0712772	GSTP1, GSR, PTGS2	111	77	19333	6.78589	1	0.335501	0.301029
GOTERM_BP_DIRECT	GO:0010745~negative regulation of macrophage derived foam cell differentiation	2	1.76991	0.0715151	NR1H2, PPARG	111	13	19333	26.7956	1	0.335501	0.301029
GOTERM_BP_DIRECT	GO:0071168~protein localization to chromatin	2	1.76991	0.0715151	PLK1, ESR1	111	13	19333	26.7956	1	0.335501	0.301029
GOTERM_BP_DIRECT	GO:0002357~defense response to tumor cell	2	1.76991	0.0715151	DAPK1, RELA	111	13	19333	26.7956	1	0.335501	0.301029
GOTERM_BP_DIRECT	GO:0033690~positive regulation of osteoblast proliferation	2	1.76991	0.0715151	BMP2, IGF1R	111	13	19333	26.7956	1	0.335501	0.301029
GOTERM_BP_DIRECT	GO:0033762~response to glucagon	2	1.76991	0.0715151	CCNA2, RPS6KB1	111	13	19333	26.7956	1	0.335501	0.301029
GOTERM_BP_DIRECT	GO:0045056~transcytosis	2	1.76991	0.0715151	SRC, IGF1R	111	13	19333	26.7956	1	0.335501	0.301029
GOTERM_BP_DIRECT	GO:0060411~cardiac septum morphogenesis	2	1.76991	0.0715151	NOTCH1, BMP7	111	13	19333	26.7956	1	0.335501	0.301029
GOTERM_BP_DIRECT	GO:0019430~removal of superoxide radicals	2	1.76991	0.0715151	NOS3, SOD2	111	13	19333	26.7956	1	0.335501	0.301029
GOTERM_BP_DIRECT	GO:0051974~negative regulation of telomerase activity	2	1.76991	0.0715151	SRC, PPARG	111	13	19333	26.7956	1	0.335501	0.301029
GOTERM_BP_DIRECT	GO:0002221~pattern recognition receptor signaling pathway	2	1.76991	0.0715151	PYCARD, NLRP3	111	13	19333	26.7956	1	0.335501	0.301029
GOTERM_BP_DIRECT	GO:0016570~histone modification	3	2.65487	0.0728896	CHEK1, CDK2, AURKA	111	78	19333	6.69889	1	0.341228	0.306167
GOTERM_BP_DIRECT	GO:0005975~carbohydrate metabolic process	4	3.53982	0.0750625	GSK3B, GPI, B3GAT1, AKR1B1	111	172	19333	4.05049	1	0.35066	0.31463
GOTERM_BP_DIRECT	GO:0050804~modulation of synaptic transmission	3	2.65487	0.0761494	RPS6KB1, GPER1, NGF	111	80	19333	6.53142	1	0.354309	0.317904
GOTERM_BP_DIRECT	GO:0051926~negative regulation of calcium ion transport	2	1.76991	0.0768015	NOS3, PTGS2	111	14	19333	24.8816	1	0.354309	0.317904
GOTERM_BP_DIRECT	GO:0060394~negative regulation of pathway-restricted SMAD protein phosphorylation	2	1.76991	0.0768015	NOG, PPARG	111	14	19333	24.8816	1	0.354309	0.317904
GOTERM_BP_DIRECT	GO:0010447~response to acidic pH	2	1.76991	0.0768015	SRC, CTSS	111	14	19333	24.8816	1	0.354309	0.317904
GOTERM_BP_DIRECT	GO:0010524~positive regulation of calcium ion transport into cytosol	2	1.76991	0.0768015	P2RX3, BAX	111	14	19333	24.8816	1	0.354309	0.317904
GOTERM_BP_DIRECT	GO:0003222~ventricular trabecula myocardium morphogenesis	2	1.76991	0.0768015	NOTCH1, TGFBR1	111	14	19333	24.8816	1	0.354309	0.317904
GOTERM_BP_DIRECT	GO:0021987~cerebral cortex development	3	2.65487	0.0794548	CDH2, BAX, HIF1A	111	82	19333	6.37212	1	0.365789	0.328204
GOTERM_BP_DIRECT	GO:0010831~positive regulation of myotube differentiation	2	1.76991	0.082058	MAPK14, MTOR	111	15	19333	23.2228	1	0.371606	0.333424
GOTERM_BP_DIRECT	GO:0003184~pulmonary valve morphogenesis	2	1.76991	0.082058	NOTCH1, NOS3	111	15	19333	23.2228	1	0.371606	0.333424
GOTERM_BP_DIRECT	GO:0070885~negative regulation of calcineurin-NFAT signaling cascade	2	1.76991	0.082058	GSK3B, MTOR	111	15	19333	23.2228	1	0.371606	0.333424
GOTERM_BP_DIRECT	GO:0043518~negative regulation of DNA damage response, signal transduction by p53 class mediator	2	1.76991	0.082058	MIF, SIRT1	111	15	19333	23.2228	1	0.371606	0.333424
GOTERM_BP_DIRECT	GO:0016242~negative regulation of macroautophagy	2	1.76991	0.082058	AKT1, MTOR	111	15	19333	23.2228	1	0.371606	0.333424
GOTERM_BP_DIRECT	GO:0021675~nerve development	2	1.76991	0.082058	CTSV, NGF	111	15	19333	23.2228	1	0.371606	0.333424
GOTERM_BP_DIRECT	GO:1903827~regulation of cellular protein localization	2	1.76991	0.082058	HSP90AA1, MAP2	111	15	19333	23.2228	1	0.371606	0.333424
GOTERM_BP_DIRECT	GO:0097049~motor neuron apoptotic process	2	1.76991	0.082058	BCL2, BAX	111	15	19333	23.2228	1	0.371606	0.333424
GOTERM_BP_DIRECT	GO:0032880~regulation of protein localization	3	2.65487	0.0828045	HSP90AA1, MAP2, BCL2	111	84	19333	6.2204	1	0.374222	0.335771
GOTERM_BP_DIRECT	GO:0071333~cellular response to glucose stimulus	3	2.65487	0.086197	TJP1, GPER1, IGF1R	111	86	19333	6.07574	1	0.38506	0.345496
GOTERM_BP_DIRECT	GO:0000902~cell morphogenesis	3	2.65487	0.086197	TGFB1, MAPK14, EGFR	111	86	19333	6.07574	1	0.38506	0.345496
GOTERM_BP_DIRECT	GO:0007411~axon guidance	4	3.53982	0.0866345	NOTCH1, TUBB3, BMP7, EPHB4	111	183	19333	3.80702	1	0.38506	0.345496
GOTERM_BP_DIRECT	GO:0071383~cellular response to steroid hormone stimulus	2	1.76991	0.087285	HSPA8, AR	111	16	19333	21.7714	1	0.38506	0.345496
GOTERM_BP_DIRECT	GO:0070207~protein homotrimerization	2	1.76991	0.087285	P2RX3, MIF	111	16	19333	21.7714	1	0.38506	0.345496
GOTERM_BP_DIRECT	GO:0060402~calcium ion transport into cytosol	2	1.76991	0.087285	BCL2, BAX	111	16	19333	21.7714	1	0.38506	0.345496
GOTERM_BP_DIRECT	GO:0050862~positive regulation of T cell receptor signaling pathway	2	1.76991	0.087285	RELA, ADA	111	16	19333	21.7714	1	0.38506	0.345496
GOTERM_BP_DIRECT	GO:0030902~hindbrain development	2	1.76991	0.087285	SMAD1, BMP7	111	16	19333	21.7714	1	0.38506	0.345496
GOTERM_BP_DIRECT	GO:0048266~behavioral response to pain	2	1.76991	0.087285	AKT1, MTOR	111	16	19333	21.7714	1	0.38506	0.345496
GOTERM_BP_DIRECT	GO:0019395~fatty acid oxidation	2	1.76991	0.087285	PPARG, MAPK14	111	16	19333	21.7714	1	0.38506	0.345496
GOTERM_BP_DIRECT	GO:0061621~canonical glycolysis	2	1.76991	0.087285	ENO2, HK1	111	16	19333	21.7714	1	0.38506	0.345496
GOTERM_BP_DIRECT	GO:1904385~cellular response to angiotensin	2	1.76991	0.087285	RELA, IGF1R	111	16	19333	21.7714	1	0.38506	0.345496
GOTERM_BP_DIRECT	GO:0008283~cell proliferation	4	3.53982	0.0888157	SRC, BCL2, AKT1, TYR	111	185	19333	3.76586	1	0.391036	0.350857
GOTERM_BP_DIRECT	GO:0071732~cellular response to nitric oxide	2	1.76991	0.0924824	CCNA2, CDK2	111	17	19333	20.4907	1	0.396941	0.356156
GOTERM_BP_DIRECT	GO:0008631~intrinsic apoptotic signaling pathway in response to oxidative stress	2	1.76991	0.0924824	BCL2, SOD2	111	17	19333	20.4907	1	0.396941	0.356156
GOTERM_BP_DIRECT	GO:0048708~astrocyte differentiation	2	1.76991	0.0924824	BMP2, NOTCH1	111	17	19333	20.4907	1	0.396941	0.356156
GOTERM_BP_DIRECT	GO:0050872~white fat cell differentiation	2	1.76991	0.0924824	PPARG, SIRT1	111	17	19333	20.4907	1	0.396941	0.356156
GOTERM_BP_DIRECT	GO:0043129~surfactant homeostasis	2	1.76991	0.0924824	TGFB1, KDR	111	17	19333	20.4907	1	0.396941	0.356156
GOTERM_BP_DIRECT	GO:0046328~regulation of JNK cascade	2	1.76991	0.0924824	EGFR, IGF1R	111	17	19333	20.4907	1	0.396941	0.356156
GOTERM_BP_DIRECT	GO:0008637~apoptotic mitochondrial changes	2	1.76991	0.0924824	BAX, AKT1	111	17	19333	20.4907	1	0.396941	0.356156
GOTERM_BP_DIRECT	GO:0044267~cellular protein metabolic process	2	1.76991	0.0924824	MMP13, MMP2	111	17	19333	20.4907	1	0.396941	0.356156
GOTERM_BP_DIRECT	GO:0097067~cellular response to thyroid hormone stimulus	2	1.76991	0.0924824	CTSS, CTSB	111	17	19333	20.4907	1	0.396941	0.356156
GOTERM_BP_DIRECT	GO:0010763~positive regulation of fibroblast migration	2	1.76991	0.0924824	TGFB1, AKT1	111	17	19333	20.4907	1	0.396941	0.356156
GOTERM_BP_DIRECT	GO:0061036~positive regulation of cartilage development	2	1.76991	0.0924824	SMAD1, BMP2	111	17	19333	20.4907	1	0.396941	0.356156
GOTERM_BP_DIRECT	GO:0071380~cellular response to prostaglandin E stimulus	2	1.76991	0.0924824	AKT1, PPARG	111	17	19333	20.4907	1	0.396941	0.356156
GOTERM_BP_DIRECT	GO:0071901~negative regulation of protein serine/threonine kinase activity	2	1.76991	0.0924824	PYCARD, AKT1	111	17	19333	20.4907	1	0.396941	0.356156
GOTERM_BP_DIRECT	GO:0060079~excitatory postsynaptic potential	3	2.65487	0.093105	GSK3B, P2RX3, AKT1	111	90	19333	5.80571	1	0.398841	0.357861
GOTERM_BP_DIRECT	GO:0034599~cellular response to oxidative stress	3	2.65487	0.0948566	GSR, SOD2, PPIA	111	91	19333	5.74191	1	0.404782	0.363191
GOTERM_BP_DIRECT	GO:0030324~lung development	3	2.65487	0.0948566	NOTCH1, NOS3, EGFR	111	91	19333	5.74191	1	0.404782	0.363191
GOTERM_BP_DIRECT	GO:0007166~cell surface receptor signaling pathway	5	4.42478	0.0964413	BAG1, MIF, F2, MAPK14, EGFR	111	305	19333	2.85527	1	0.408842	0.366834
GOTERM_BP_DIRECT	GO:0048545~response to steroid hormone	2	1.76991	0.0976505	SPP1, TGFBR2	111	18	19333	19.3524	1	0.408842	0.366834
GOTERM_BP_DIRECT	GO:0071318~cellular response to ATP	2	1.76991	0.0976505	P2RX3, PTGS2	111	18	19333	19.3524	1	0.408842	0.366834
GOTERM_BP_DIRECT	GO:0045603~positive regulation of endothelial cell differentiation	2	1.76991	0.0976505	NOTCH1, BMP6	111	18	19333	19.3524	1	0.408842	0.366834
GOTERM_BP_DIRECT	GO:0060065~uterus development	2	1.76991	0.0976505	SRC, ESR1	111	18	19333	19.3524	1	0.408842	0.366834
GOTERM_BP_DIRECT	GO:0032469~endoplasmic reticulum calcium ion homeostasis	2	1.76991	0.0976505	BCL2, BAX	111	18	19333	19.3524	1	0.408842	0.366834
GOTERM_BP_DIRECT	GO:0042770~signal transduction in response to DNA damage	2	1.76991	0.0976505	CHEK1, MAPK14	111	18	19333	19.3524	1	0.408842	0.366834
GOTERM_BP_DIRECT	GO:0060749~mammary gland alveolus development	2	1.76991	0.0976505	AR, ESR1	111	18	19333	19.3524	1	0.408842	0.366834
GOTERM_BP_DIRECT	GO:0045987~positive regulation of smooth muscle contraction	2	1.76991	0.0976505	PTGS2, ADA	111	18	19333	19.3524	1	0.408842	0.366834
GOTERM_BP_DIRECT	GO:0031396~regulation of protein ubiquitination	2	1.76991	0.0976505	HSP90AA1, TGFBR1	111	18	19333	19.3524	1	0.408842	0.366834
GOTERM_BP_DIRECT	GO:0045732~positive regulation of protein catabolic process	3	2.65487	0.0983882	GSK3B, HSP90AA1, CSNK2A1	111	93	19333	5.61842	1	0.411155	0.368909

## Sheet: CC
GO-cellular components
Category	Term	Count	%	PValue	Genes	List Total	Pop Hits	Pop Total	Fold Enrichment	Bonferroni	Benjamini	FDR
GOTERM_CC_DIRECT	GO:0005829~cytosol	68	60.177	1.10481e-13	GPI, GSK3B, AKR1B1, ENO2, YARS1, HK1, PYCARD, CASP7, CA1, GPER1, CASP3, CHEK1, AKT1, EPHB4, HSP90AA1, CSNK2A1, PDPK1, PDE4D, MIF, NGF, SIRT1, TGFBR2, CCNA2, AR, HCK, MTAP, ADAM17, DDIT4, CAT, TXNIP, ANG, PPARG, PGR, PPIA, DDX6, NOTCH1, SRC, GSTP1, TYMS, HIF1A, RELA, AURKA, TYMP, MAP2, BAG1, NLRP3, HSPA8, SMAD1, NOS3, NR1H2, PLK1, GSR, AKR1C3, SMAD9, TYR, MAPK14, ESR1, SMAD5, MTOR, TJP1, DHFR, MAP…	112	5520	20580	2.26359	3.29192e-11	3.29233e-11	2.8725e-11
GOTERM_CC_DIRECT	GO:0005576~extracellular region	40	35.3982	2.17474e-12	GPI, NOTCH1, GSTP1, CTSV, CTSS, PYCARD, TTR, KDR, SPP1, NLRP3, CTSD, EPHB4, CTSB, BCHE, HSPA8, HSP90AA1, TGFB1, F10, MMP2, B3GAT1, NOG, FN1, MIF, NGF, MAPK14, MMP8, F2, BMP7, MMP9, BMP6, TGFBR2, BMP2, AZGP1, MMP13, CAT, REN, ANG, SHBG, PPIA, CFB	112	2131	20580	3.44908	6.48062e-10	2.87904e-10	2.51192e-10
GOTERM_CC_DIRECT	GO:0005615~extracellular space	38	33.6283	2.89837e-12	GPI, GSTP1, AKR1B1, CTSV, ENO2, YARS1, EGFR, CTSS, CASP7, TTR, CHEK1, SPP1, CTSD, CTSB, BCHE, HSPA8, TGFB1, F10, MMP2, NOG, FN1, MIF, NGF, MMP8, F2, BMP7, MMP9, BMP6, BMP2, AZGP1, MMP13, FAP, CAT, REN, ANG, PPIA, ADA, CFB	112	1939	20580	3.60108	8.63708e-10	2.87904e-10	2.51192e-10
GOTERM_CC_DIRECT	GO:1904813~ficolin-1-rich granule lumen	12	10.6195	6.89161e-11	HSPA8, GPI, HSP90AA1, GSTP1, CAT, MIF, MAPK14, CTSD, PPIA, MMP9, CTSS, CTSB	112	124	20580	17.7823	2.0537e-08	5.13425e-09	4.47955e-09
GOTERM_CC_DIRECT	GO:0005737~cytoplasm	61	53.9823	1.88491e-09	GSK3B, YARS1, IGF1R, PYCARD, CASP7, CA1, CDH2, TUBB3, GPER1, CASP3, CHEK1, AKT1, HSP90AA1, PDPK1, DAPK1, MIF, SIRT1, CCNA2, AR, MTAP, ADAM17, DDIT4, CAT, TXNIP, PPARG, PGR, PPIA, DDX6, SRC, GSTP1, TYMS, PTGS2, HIF1A, EGFR, RELA, MAP2, BAG1, NLRP3, HSPA8, SMAD1, TGFB1, NOS3, NR1H2, PLK1, AKR1C3, SMAD9, TYR, MAPK14, ESR1, NR0B2, SMAD5, BMP6, MTOR, TJP1, MAPK10, FAP, RPS6KB1, CDK2, BCL2, BAX, REN	112	5593	20580	2.00407	5.61704e-07	1.12341e-07	9.80155e-08
GOTERM_CC_DIRECT	GO:0005634~nucleus	61	53.9823	3.50084e-08	GSK3B, YARS1, IGF1R, PYCARD, CASP7, TUBB3, GPER1, CASP3, CHEK1, KDR, AKT1, HSP90AA1, CSNK2A1, PDPK1, DAPK1, PDE4D, MMP2, SIRT1, TGFBR1, CCNA2, AR, HCK, MTAP, AZGP1, TXNIP, ANG, PPARG, PGR, PPIA, DDX6, NOTCH1, GSTP1, TYMS, HIF1A, EGFR, RELA, AURKA, BAG1, NLRP3, HSPA8, SMAD1, TGFB1, NOS3, NR1H2, PLK1, AKR1C3, SMAD9, ESRRG, TYR, MAPK14, ESR1, NR0B2, SMAD5, MTOR, ESR2, TJP1, MAPK10, RPS6KB1, CDK2, BC…	112	6007	20580	1.86595	1.04324e-05	1.67831e-06	1.46429e-06
GOTERM_CC_DIRECT	GO:0032991~macromolecular complex	19	16.8142	3.94233e-08	SMAD1, HSP90AA1, PTGS2, NR0B2, HIF1A, ESR1, SIRT1, SMAD5, EGFR, TJP1, PYCARD, AR, OCLN, TTR, CAT, CHEK1, BCL2, AKT1, PPIA	112	703	20580	4.96622	1.17481e-05	1.67831e-06	1.46429e-06
GOTERM_CC_DIRECT	GO:0034774~secretory granule lumen	9	7.9646	2.0339e-07	PYCARD, HSPA8, GPI, HSP90AA1, GSTP1, CAT, MIF, MAPK14, PPIA	112	115	20580	14.3804	6.06085e-05	7.57629e-06	6.61018e-06
GOTERM_CC_DIRECT	GO:0045121~membrane raft	11	9.73451	1.14611e-06	ADAM17, P2RX3, SRC, CASP3, KDR, ENO2, CTSD, EGFR, TGFBR1, TGFBR2, HK1	112	253	20580	7.98913	0.000341483	3.7949e-05	3.31099e-05
GOTERM_CC_DIRECT	GO:0005739~mitochondrion	24	21.2389	2.41457e-06	GSK3B, DDX6, HSP90AA1, SRC, GSTP1, MMP2, GSR, TYMS, MAPK14, SOD2, SIRT1, ESR2, HK1, MAPK10, PYCARD, DHFR, NUDT9, RPS6KB1, DDIT4, CAT, BCL2, BAX, AKT1, CRAT	112	1451	20580	3.03928	0.000719284	7.19542e-05	6.27788e-05
GOTERM_CC_DIRECT	GO:0070062~extracellular exosome	30	26.5487	4.43584e-06	GPI, ABCB1, SRC, GSTP1, AKR1B1, ENO2, CA1, TTR, TUBB3, SPP1, CTSD, EPHB4, CTSB, HSPA8, HSP90AA1, GSR, AKR1C3, FN1, MIF, F2, SOD2, MMP9, NUDT9, MTAP, AZGP1, CAT, BAX, SHBG, PPIA, CFB	112	2219	20580	2.48423	0.00132101	0.000120171	0.000104847
GOTERM_CC_DIRECT	GO:0005764~lysosome	11	9.73451	7.40956e-06	HSPA8, HCK, SRC, CAT, CTSV, TYR, CTSD, CTSS, ADA, MTOR, CTSB	112	312	20580	6.47837	0.00220562	0.000184004	0.00016054
GOTERM_CC_DIRECT	GO:0043025~neuronal cell body	12	10.6195	1.39468e-05	PYCARD, HSP90AA1, TGFB1, P2RX3, MAP2, SRC, TUBB3, CASP3, ANG, ADA, MTOR, IGF1R	112	411	20580	5.36496	0.00414754	0.000319703	0.000278935
GOTERM_CC_DIRECT	GO:0005654~nucleoplasm	41	36.2832	2.42929e-05	GPI, GSK3B, NOTCH1, ABCB1, SRC, AKR1B1, HIF1A, RELA, AURKA, PYCARD, CASP7, CASP3, GPER1, CHEK1, BAG1, AKT1, HSPA8, SMAD1, HSP90AA1, CSNK2A1, NR1H2, PLK1, SMAD9, ESRRG, MIF, MAPK14, NR0B2, ESR1, SIRT1, SMAD5, MTOR, ESR2, MAPK10, CCNA2, AR, MTAP, RPS6KB1, CDK2, BCL2, PPARG, PGR	112	3960	20580	1.90246	0.00721324	0.000495946	0.000432705
GOTERM_CC_DIRECT	GO:0043235~receptor complex	9	7.9646	2.49637e-05	NOTCH1, P2RX3, KDR, PPARG, EPHB4, EGFR, TGFBR1, TGFBR2, IGF1R	112	219	20580	7.55137	0.00741169	0.000495946	0.000432705
GOTERM_CC_DIRECT	GO:0030054~cell junction	9	7.9646	3.76494e-05	CLDN11, TJP1, NUDT9, OCLN, CDH2, SRC, KDR, ADA, EGFR	112	232	20580	7.12823	0.011157	0.00070122	0.000611803
GOTERM_CC_DIRECT	GO:0005901~caveola	6	5.30973	6.04704e-05	HCK, SRC, NOS3, PTGS2, TGFBR2, IGF1R	112	77	20580	14.3182	0.0178593	0.00106001	0.000924841
GOTERM_CC_DIRECT	GO:0098978~glutamatergic synapse	11	9.73451	0.000174879	MAPK10, HSPA8, GSK3B, RPS6KB1, SRC, DAPK1, AKT1, MAPK14, RELA, MTOR, AURKA	112	454	20580	4.45209	0.0507837	0.00283836	0.00247642
GOTERM_CC_DIRECT	GO:0009986~cell surface	13	11.5044	0.000180969	TGFB1, NOTCH1, ABCB1, MIF, ENO2, EGFR, TGFBR1, BMP2, ADAM17, CDH2, FAP, RPS6KB1, ADA	112	642	20580	3.72079	0.052505	0.00283836	0.00247642
GOTERM_CC_DIRECT	GO:0016324~apical plasma membrane	10	8.84956	0.00021882	TJP1, ADAM17, OCLN, NOTCH1, ABCB1, CDH2, PDE4D, FN1, EGFR, CTSB	112	380	20580	4.83553	0.0631345	0.00323043	0.0028185
GOTERM_CC_DIRECT	GO:0005886~plasma membrane	47	41.5929	0.000227648	GPI, GSK3B, NOTCH1, ABCB1, SRC, GSTP1, ENO2, EGFR, IGF1R, CDH2, GPER1, KDR, AKT1, CA9, EPHB4, CA12, BCHE, HSPA8, HSP90AA1, TGFB1, F10, CSNK2A1, DAPK1, NOS3, PDPK1, PDE4D, MMP2, FN1, MIF, F2, ESR1, TGFBR1, TGFBR2, CLDN11, MAPK10, TJP1, AR, HCK, BMP2, ADAM17, OCLN, FAP, P2RX3, CAT, REN, ADA, CFB	112	5310	20580	1.62641	0.0655964	0.00323043	0.0028185
GOTERM_CC_DIRECT	GO:0048471~perinuclear region of cytoplasm	14	12.3894	0.000248156	HSPA8, DDX6, HSP90AA1, SRC, PDE4D, AKR1B1, TYR, EGFR, AURKA, RPS6KB1, GPER1, SPP1, PPARG, CTSB	112	766	20580	3.35836	0.0712908	0.00336138	0.00293275
GOTERM_CC_DIRECT	GO:0031982~vesicle	7	6.19469	0.000364427	GSTP1, SPP1, AKT1, MIF, PPIA, BMP7, BMP6	112	174	20580	7.39224	0.102928	0.0047217	0.00411961
GOTERM_CC_DIRECT	GO:0005925~focal adhesion	10	8.84956	0.000495304	HSPA8, HCK, ADAM17, CDH2, FAP, PDPK1, SRC, CAT, PPIA, EGFR	112	425	20580	4.32353	0.137256	0.00615003	0.0053658
GOTERM_CC_DIRECT	GO:0000785~chromatin	16	14.1593	0.000562114	SMAD1, NR1H2, PLK1, SMAD9, ESRRG, NR0B2, HIF1A, ESR1, SIRT1, SMAD5, RELA, ESR2, AR, CHEK1, PGR, PPARG	112	1059	20580	2.7762	0.154272	0.0067004	0.00584598
GOTERM_CC_DIRECT	GO:0071141~SMAD protein complex	3	2.65487	0.000790306	SMAD1, SMAD9, SMAD5	112	8	20580	68.9062	0.209907	0.00872264	0.00761036
GOTERM_CC_DIRECT	GO:0071144~SMAD2-SMAD3 protein complex	3	2.65487	0.000790306	SMAD1, SMAD9, SMAD5	112	8	20580	68.9062	0.209907	0.00872264	0.00761036
GOTERM_CC_DIRECT	GO:0045177~apical part of cell	5	4.42478	0.000841122	TJP1, CDH2, FAP, REN, CTSV	112	78	20580	11.7788	0.221791	0.00895194	0.00781042
GOTERM_CC_DIRECT	GO:0043005~neuron projection	9	7.9646	0.00104383	MAPK10, GPI, RPS6KB1, CDH2, MAP2, SRC, CTSV, PTGS2, EPHB4	112	379	20580	4.36346	0.267451	0.0107263	0.00935851
GOTERM_CC_DIRECT	GO:0072562~blood microparticle	6	5.30973	0.00114111	HSPA8, BCHE, TGFB1, FN1, F2, CFB	112	145	20580	7.60345	0.288405	0.0113351	0.00988965
GOTERM_CC_DIRECT	GO:0044294~dendritic growth cone	3	2.65487	0.0012612	HSP90AA1, MAP2, SRC	112	10	20580	55.125	0.31345	0.0121238	0.0105778
GOTERM_CC_DIRECT	GO:0005788~endoplasmic reticulum lumen	8	7.07965	0.00136358	BCHE, ADAM17, CDH2, F10, SPP1, FN1, F2, PTGS2	112	306	20580	4.80392	0.334105	0.0126983	0.011079
GOTERM_CC_DIRECT	GO:0005667~transcription factor complex	7	6.19469	0.00170012	SMAD1, CDK2, SMAD9, HIF1A, ESR1, SMAD5, RELA	112	234	20580	5.49679	0.39774	0.0153526	0.0133949
GOTERM_CC_DIRECT	GO:0043202~lysosomal lumen	5	4.42478	0.00188929	HSPA8, HSP90AA1, CTSV, CTSD, CTSS	112	97	20580	9.47165	0.43081	0.0165591	0.0144475
GOTERM_CC_DIRECT	GO:0043231~intracellular membrane-bounded organelle	14	12.3894	0.00243114	B3GAT1, TYR, PTGS2, NR0B2, CTSS, ESR2, IGF1R, HCK, BMP2, GPER1, CAT, CHEK1, PPARG, PPIA	112	982	20580	2.61965	0.515851	0.0201656	0.0175941
GOTERM_CC_DIRECT	GO:0042470~melanosome	5	4.42478	0.00243611	HSPA8, HSP90AA1, TYR, CTSD, CTSB	112	104	20580	8.83413	0.516569	0.0201656	0.0175941
GOTERM_CC_DIRECT	GO:1904724~tertiary granule lumen	4	3.53982	0.00326738	MMP8, CTSD, MMP9, CTSS	112	55	20580	13.3636	0.62291	0.0263156	0.0229599
GOTERM_CC_DIRECT	GO:0009897~external side of plasma membrane	9	7.9646	0.00438371	AZGP1, F10, GSR, KDR, CTSV, F2, ADA, CTSB, TGFBR2	112	478	20580	3.45973	0.729969	0.0343775	0.0299938
GOTERM_CC_DIRECT	GO:0005741~mitochondrial outer membrane	6	5.30973	0.0048979	RPS6KB1, BCL2, BAX, PGR, MTOR, HK1	112	203	20580	5.43103	0.768497	0.037425	0.0326527
GOTERM_CC_DIRECT	GO:0005637~nuclear inner membrane	4	3.53982	0.00523235	SMAD1, P2RX3, PTGS2, SIRT1	112	65	20580	11.3077	0.790563	0.038981	0.0340103
GOTERM_CC_DIRECT	GO:0016327~apicolateral plasma membrane	3	2.65487	0.00677385	TJP1, OCLN, CDH2	112	23	20580	23.9674	0.868069	0.0492344	0.0429561
GOTERM_CC_DIRECT	GO:0070160~occluding junction	3	2.65487	0.00861056	CLDN11, TJP1, OCLN	112	26	20580	21.2019	0.924003	0.061094	0.0533035
GOTERM_CC_DIRECT	GO:0030424~axon	7	6.19469	0.0135786	CLDN11, GSK3B, TGFB1, TUBB3, GPER1, NGF, IGF1R	112	361	20580	3.56302	0.982993	0.0941028	0.0821031
GOTERM_CC_DIRECT	GO:0070021~transforming growth factor beta1-type II receptor-type I receptor complex	2	1.76991	0.0160944	TGFBR1, TGFBR2	112	3	20580	122.5	0.992055	0.109003	0.0951034
GOTERM_CC_DIRECT	GO:0014069~postsynaptic density	6	5.30973	0.0167268	CDH2, PDPK1, SRC, DAPK1, GPER1, AURKA	112	275	20580	4.00909	0.99344	0.110769	0.096644
GOTERM_CC_DIRECT	GO:0032587~ruffle membrane	4	3.53982	0.0173665	ADAM17, FAP, SRC, EGFR	112	101	20580	7.27723	0.994596	0.112505	0.0981584
GOTERM_CC_DIRECT	GO:0005796~Golgi lumen	4	3.53982	0.0197208	TGFB1, F10, F2, NGF	112	106	20580	6.93396	0.997356	0.125038	0.109094
GOTERM_CC_DIRECT	GO:0036021~endolysosome lumen	2	1.76991	0.0266812	CTSS, CTSB	112	5	20580	73.5	0.999684	0.15902	0.138742
GOTERM_CC_DIRECT	GO:1902737~dendritic filopodium	2	1.76991	0.0266812	MAP2, SRC	112	5	20580	73.5	0.999684	0.15902	0.138742
GOTERM_CC_DIRECT	GO:0097124~cyclin A2-CDK2 complex	2	1.76991	0.0266812	CCNA2, CDK2	112	5	20580	73.5	0.999684	0.15902	0.138742
GOTERM_CC_DIRECT	GO:0000139~Golgi membrane	9	7.9646	0.0286176	PYCARD, ADAM17, NOTCH1, NOS3, GPER1, B3GAT1, NLRP3, EGFR, MTOR	112	670	20580	2.46828	0.999825	0.167217	0.145894
GOTERM_CC_DIRECT	GO:0005923~bicellular tight junction	4	3.53982	0.0333552	CLDN11, TJP1, OCLN, TGFBR1	112	130	20580	5.65385	0.999959	0.191151	0.166776
GOTERM_CC_DIRECT	GO:0030425~dendrite	7	6.19469	0.0395054	HSPA8, GSK3B, MAP2, TUBB3, GPER1, NGF, MTOR	112	463	20580	2.77808	0.999994	0.222125	0.1938
GOTERM_CC_DIRECT	GO:0043203~axon hillock	2	1.76991	0.0423499	MAP2, AURKA	112	8	20580	45.9375	0.999997	0.233709	0.203907
GOTERM_CC_DIRECT	GO:0016323~basolateral plasma membrane	5	4.42478	0.0432284	TJP1, CDH2, CA9, EGFR, AURKA	112	244	20580	3.76537	0.999998	0.234219	0.204352
GOTERM_CC_DIRECT	GO:0000791~euchromatin	3	2.65487	0.0454986	HIF1A, ESR1, SIRT1	112	63	20580	8.75	0.999999	0.242118	0.211244
GOTERM_CC_DIRECT	GO:0072559~NLRP3 inflammasome complex	2	1.76991	0.0475171	PYCARD, NLRP3	112	9	20580	40.8333	0.999999	0.248423	0.216745
GOTERM_CC_DIRECT	GO:0031234~extrinsic component of cytoplasmic side of plasma membrane	3	2.65487	0.052164	HCK, SRC, AKT1	112	68	20580	8.10662	1	0.264423	0.230704
GOTERM_CC_DIRECT	GO:0031012~extracellular matrix	5	4.42478	0.0523522	TGFB1, MMP13, MMP2, FN1, MMP8	112	260	20580	3.53365	1	0.264423	0.230704
GOTERM_CC_DIRECT	GO:0043204~perikaryon	4	3.53982	0.065322	MAPK10, PDPK1, CTSV, ENO2	112	171	20580	4.29825	1	0.324432	0.283062
GOTERM_CC_DIRECT	GO:0046930~pore complex	2	1.76991	0.067911	BCL2, BAX	112	13	20580	28.2692	1	0.331762	0.289457
GOTERM_CC_DIRECT	GO:0005912~adherens junction	4	3.53982	0.0699238	TJP1, DDX6, NOTCH1, CDH2	112	176	20580	4.17614	1	0.336086	0.293229
GOTERM_CC_DIRECT	GO:0016020~membrane	28	24.7788	0.0717461	GPI, DDX6, ABCB1, ENO2, EGFR, IGF1R, BAG1, CA9, CA12, BCHE, HSPA8, SMAD1, HSP90AA1, PDPK1, PDE4D, B3GAT1, ESR1, TGFBR1, MTOR, TGFBR2, ADAM17, FAP, CAT, BCL2, BAX, REN, PPIA, ADA	112	3789	20580	1.35788	1	0.33937	0.296095
GOTERM_CC_DIRECT	GO:0042995~cell projection	4	3.53982	0.0785655	TJP1, HCK, PDPK1, SPP1	112	185	20580	3.97297	1	0.36582	0.319172
GOTERM_CC_DIRECT	GO:0045178~basal part of cell	2	1.76991	0.0829218	CLDN11, FAP	112	16	20580	22.9687	1	0.379505	0.331112
GOTERM_CC_DIRECT	GO:0030027~lamellipodium	4	3.53982	0.0855945	CDH2, FAP, TUBB3, AKT1	112	192	20580	3.82812	1	0.379505	0.331112
GOTERM_CC_DIRECT	GO:0005911~cell-cell junction	4	3.53982	0.0855945	ADAM17, OCLN, CDH2, AKT1	112	192	20580	3.82812	1	0.379505	0.331112
GOTERM_CC_DIRECT	GO:0005635~nuclear envelope	4	3.53982	0.0876507	GPER1, BAX, SIRT1, MTOR	112	194	20580	3.78866	1	0.379505	0.331112
GOTERM_CC_DIRECT	GO:1905370~serine-type endopeptidase complex	2	1.76991	0.087872	F10, F2	112	17	20580	21.6176	1	0.379505	0.331112
GOTERM_CC_DIRECT	GO:0015630~microtubule cytoskeleton	4	3.53982	0.0907741	TUBB3, PLK1, AKT1, AURKA	112	197	20580	3.73096	1	0.386438	0.337161
GOTERM_CC_DIRECT	GO:0099524~postsynaptic cytosol	2	1.76991	0.0927957	HSPA8, MTOR	112	18	20580	20.4167	1	0.389481	0.339815

## Sheet: MF
GO-molecular functions
Category	Term	Count	%	PValue	Genes	List Total	Pop Hits	Pop Total	Fold Enrichment	Bonferroni	Benjamini	FDR
GOTERM_MF_DIRECT	GO:0019899~enzyme binding	23	20.354	8.62348e-16	BCHE, HSPA8, TGFB1, NOTCH1, SRC, PDE4D, FN1, ENO2, PTGS2, MAPK14, SOD2, HIF1A, ESR1, SIRT1, EGFR, RELA, ESR2, PYCARD, AR, CAT, AKT1, PGR, PPARG	112	390	18908	9.95614	3.95239e-13	3.83745e-13	3.42352e-13
GOTERM_MF_DIRECT	GO:0042802~identical protein binding	36	31.8584	2.51681e-11	NOTCH1, ENO2, RELA, EGFR, IGF1R, PYCARD, TTR, CDH2, KDR, AKT1, NLRP3, BCHE, SMAD1, HSP90AA1, TGFB1, CSNK2A1, DAPK1, PLK1, FN1, ESRRG, MIF, TYR, SOD2, MMP9, ESR1, SIRT1, MTOR, CLDN11, FAP, P2RX3, RPS6KB1, CAT, BCL2, BAX, PPARG, PGR	112	1722	18908	3.52937	1.11998e-08	5.59991e-09	4.99587e-09
GOTERM_MF_DIRECT	GO:0004672~protein kinase activity	16	14.1593	6.09348e-09	GSK3B, CSNK2A1, DAPK1, PDPK1, SRC, PLK1, MAPK14, EGFR, TGFBR1, MTOR, AURKA, MAPK10, RPS6KB1, CHEK1, CDK2, AKT1	112	379	18908	7.12703	2.71159e-06	9.03866e-07	8.0637e-07
GOTERM_MF_DIRECT	GO:0005496~steroid binding	7	6.19469	1.89074e-08	AR, GPER1, ESRRG, PGR, SHBG, ESR1, ESR2	112	30	18908	39.3917	8.41377e-06	2.10345e-06	1.87656e-06
GOTERM_MF_DIRECT	GO:0031625~ubiquitin protein ligase binding	14	12.3894	3.05796e-08	GPI, HSPA8, GSK3B, HSP90AA1, ABCB1, SRC, HIF1A, SMAD5, EGFR, RELA, AURKA, BAG1, BCL2, TXNIP	112	307	18908	7.6987	1.36078e-05	2.67031e-06	2.38228e-06
GOTERM_MF_DIRECT	GO:0005515~protein binding	100	88.4956	3.60042e-08	YARS1, ENO2, IGF1R, PYCARD, CDH2, TUBB3, CHEK1, KDR, AKT1, EPHB4, CSNK2A1, DAPK1, MIF, AR, AZGP1, MTAP, ADAM17, DDIT4, TXNIP, PGR, PPIA, CFB, DDX6, ABCB1, NOTCH1, HIF1A, MAP2, BAG1, NLRP3, HSPA8, SMAD1, TGFB1, PLK1, FN1, SMAD9, ESRRG, TYR, ESR1, BMP7, NR0B2, SMAD5, ESR2, BMP2, OCLN, CDK2, BCL2, REN, SHBG, ADA, GPI, GSK3B, AKR1B1, CTSV, HK1, CASP7, CA1, GPER1, CASP3, CA9, CTSD, CTSB, HSP90AA1, PDP…	112	12619	18908	1.33784	1.60217e-05	2.67031e-06	2.38228e-06
GOTERM_MF_DIRECT	GO:0005524~ATP binding	29	25.6637	4.84413e-08	GSK3B, DDX6, ABCB1, SRC, YARS1, EGFR, AURKA, IGF1R, HK1, CHEK1, KDR, AKT1, NLRP3, EPHB4, HSPA8, HSP90AA1, CSNK2A1, DAPK1, PDPK1, PLK1, MAPK14, TGFBR1, MTOR, TGFBR2, MAPK10, HCK, P2RX3, RPS6KB1, CDK2	112	1541	18908	3.17704	2.15562e-05	3.07949e-06	2.74732e-06
GOTERM_MF_DIRECT	GO:0004674~protein serine/threonine kinase activity	15	13.2743	7.29994e-08	GSK3B, CSNK2A1, DAPK1, PDPK1, PLK1, MAPK14, TGFBR1, MTOR, AURKA, TGFBR2, MAPK10, RPS6KB1, CHEK1, CDK2, AKT1	112	392	18908	6.46	3.24842e-05	4.06059e-06	3.6226e-06
GOTERM_MF_DIRECT	GO:0008233~peptidase activity	9	7.9646	1.51665e-07	ADAM17, CASP7, FAP, CASP3, REN, MMP8, CTSD, MMP9, CTSB	112	102	18908	14.896	6.74887e-05	7.499e-06	6.69012e-06
GOTERM_MF_DIRECT	GO:0004879~RNA polymerase II transcription factor activity, ligand-activated sequence-specific DNA binding	7	6.19469	7.33565e-07	AR, NR1H2, ESRRG, PGR, PPARG, ESR1, ESR2	112	54	18908	21.8843	0.000326383	3.26436e-05	2.91225e-05
GOTERM_MF_DIRECT	GO:0070700~BMP receptor binding	5	4.42478	1.07611e-06	PYCARD, BMP2, SRC, BMP7, BMP6	112	14	18908	60.2934	0.000478756	4.35337e-05	3.88379e-05
GOTERM_MF_DIRECT	GO:0004252~serine-type endopeptidase activity	10	8.84956	2.0578e-06	MMP13, F10, FAP, MMP2, CTSV, F2, MMP8, MMP9, CTSS, CFB	112	193	18908	8.74722	0.000915303	7.63101e-05	6.80789e-05
GOTERM_MF_DIRECT	GO:0003707~steroid hormone receptor activity	5	4.42478	9.13924e-06	GPER1, ESRRG, PGR, ESR1, ESR2	112	23	18908	36.7003	0.00405872	0.000300694	0.000268259
GOTERM_MF_DIRECT	GO:0019901~protein kinase binding	14	12.3894	9.46003e-06	GSK3B, SMAD1, PDPK1, GSTP1, PLK1, HIF1A, ESR1, EGFR, MTOR, RELA, AURKA, CCNA2, CDH2, AKT1	112	511	18908	4.62524	0.00420089	0.000300694	0.000268259
GOTERM_MF_DIRECT	GO:0030235~nitric-oxide synthase regulator activity	4	3.53982	1.61203e-05	HSP90AA1, AKT1, ESR1, EGFR	112	9	18908	75.0317	0.0071479	0.000478234	0.000426649
GOTERM_MF_DIRECT	GO:0051117~ATPase binding	7	6.19469	1.79857e-05	AR, SRC, NR1H2, PDE4D, PGR, ESR1, EGFR	112	93	18908	12.707	0.00797178	0.000500229	0.000446271
GOTERM_MF_DIRECT	GO:0004197~cysteine-type endopeptidase activity	7	6.19469	2.2878e-05	PYCARD, CASP7, CASP3, CTSV, CTSD, CTSS, CTSB	112	97	18908	12.183	0.0101292	0.000598865	0.000534269
GOTERM_MF_DIRECT	GO:0019904~protein domain specific binding	10	8.84956	2.64939e-05	CCNA2, TJP1, DDX6, OCLN, CHEK1, CDK2, HIF1A, SIRT1, NR0B2, MTOR	112	265	18908	6.37062	0.0117207	0.000654989	0.000584338
GOTERM_MF_DIRECT	GO:0042277~peptide binding	6	5.30973	4.60317e-05	RPS6KB1, TUBB3, ANG, PPARG, CTSV, RELA	112	67	18908	15.1183	0.0202762	0.001025	0.000914435
GOTERM_MF_DIRECT	GO:0005178~integrin binding	8	7.07965	4.60672e-05	ADAM17, FAP, SRC, SPP1, FN1, KDR, PPIA, EGFR	112	161	18908	8.38864	0.0202917	0.001025	0.000914435
GOTERM_MF_DIRECT	GO:0002020~protease binding	7	6.19469	4.90519e-05	PYCARD, GSK3B, FAP, CASP3, BCL2, FN1, MIF	112	111	18908	10.6464	0.0215921	0.00103943	0.000927315
GOTERM_MF_DIRECT	GO:0008083~growth factor activity	8	7.07965	5.81049e-05	GPI, BMP2, TGFB1, F2, NGF, BMP7, BMP6, TYMP	112	167	18908	8.08725	0.025526	0.0011753	0.00104853
GOTERM_MF_DIRECT	GO:0070411~I-SMAD binding	4	3.53982	6.83736e-05	SMAD1, SMAD9, SMAD5, TGFBR1	112	14	18908	48.2347	0.029969	0.00132288	0.00118019
GOTERM_MF_DIRECT	GO:0042803~protein homodimerization activity	15	13.2743	8.07787e-05	HSP90AA1, NOG, TYMS, TYR, PTGS2, NR0B2, RELA, TYMP, PYCARD, FAP, CAT, BCL2, BAX, AKT1, ANG	112	719	18908	3.522	0.0353095	0.00149777	0.00133621
GOTERM_MF_DIRECT	GO:0030284~estrogen receptor activity	3	2.65487	0.00010207	GPER1, ESR1, ESR2	112	3	18908	168.821	0.0444071	0.00181684	0.00162086
GOTERM_MF_DIRECT	GO:0005102~receptor binding	11	9.73451	0.0001164	AR, HCK, BMP2, SRC, FN1, REN, PGR, ANG, F2, NGF, TGFBR1	112	397	18908	4.67767	0.0504823	0.00199224	0.00177734
GOTERM_MF_DIRECT	GO:0043565~sequence-specific DNA binding	10	8.84956	0.000142983	AR, NR1H2, BCL2, NLRP3, ESRRG, PGR, PPARG, HIF1A, ESR1, ESR2	112	330	18908	5.1158	0.0616498	0.00235657	0.00210238
GOTERM_MF_DIRECT	GO:0004175~endopeptidase activity	6	5.30973	0.000160468	ADAM17, MMP13, FAP, MMP2, MMP8, MMP9	112	87	18908	11.6429	0.0689238	0.00253457	0.00226118
GOTERM_MF_DIRECT	GO:0001223~transcription coactivator binding	5	4.42478	0.000165174	AR, PGR, HIF1A, ESR1, RELA	112	47	18908	17.9597	0.0708719	0.00253457	0.00226118
GOTERM_MF_DIRECT	GO:0034056~estrogen response element binding	3	2.65487	0.000203355	ESRRG, ESR1, ESR2	112	4	18908	126.616	0.0865276	0.00301643	0.00269106
GOTERM_MF_DIRECT	GO:0008270~zinc ion binding	15	13.2743	0.000602899	CA12, NR1H2, MMP2, ESRRG, MMP8, ESR1, MMP9, ESR2, AR, CA1, MMP13, CA9, PGR, PPARG, ADA	112	875	18908	2.89408	0.235376	0.00846677	0.0075535
GOTERM_MF_DIRECT	GO:0004714~transmembrane receptor protein tyrosine kinase activity	6	5.30973	0.000608846	HCK, SRC, KDR, EPHB4, EGFR, IGF1R	112	116	18908	8.73214	0.237398	0.00846677	0.0075535
GOTERM_MF_DIRECT	GO:0005518~collagen binding	5	4.42478	0.000686127	MMP13, FN1, MMP9, CTSS, CTSB	112	68	18908	12.4133	0.263194	0.00925232	0.00825431
GOTERM_MF_DIRECT	GO:0005125~cytokine activity	7	6.19469	0.000949652	GPI, BMP2, TGFB1, SPP1, MIF, BMP7, BMP6	112	192	18908	6.15495	0.344788	0.0124293	0.0110886
GOTERM_MF_DIRECT	GO:0008234~cysteine-type peptidase activity	4	3.53982	0.00143028	CASP7, CTSV, CTSS, CTSB	112	38	18908	17.7707	0.471086	0.0181849	0.0162234
GOTERM_MF_DIRECT	GO:0097153~cysteine-type endopeptidase activity involved in apoptotic process	3	2.65487	0.00149039	PYCARD, CASP7, CASP3	112	10	18908	50.6464	0.485068	0.0184229	0.0164357
GOTERM_MF_DIRECT	GO:0004190~aspartic-type endopeptidase activity	4	3.53982	0.00178442	CASP7, CASP3, REN, CTSD	112	41	18908	16.4704	0.548318	0.0214613	0.0191463
GOTERM_MF_DIRECT	GO:0050661~NADP binding	4	3.53982	0.00191353	DHFR, NOS3, GSR, CAT	112	42	18908	16.0782	0.573582	0.0224084	0.0199913
GOTERM_MF_DIRECT	GO:0043394~proteoglycan binding	3	2.65487	0.00296803	FN1, CTSS, CTSB	112	14	18908	36.176	0.733595	0.033866	0.030213
GOTERM_MF_DIRECT	GO:0004089~carbonate dehydratase activity	3	2.65487	0.00388403	CA12, CA1, CA9	112	16	18908	31.654	0.823027	0.0432098	0.0385489
GOTERM_MF_DIRECT	GO:0004713~protein tyrosine kinase activity	5	4.42478	0.00443474	HCK, SRC, KDR, EGFR, IGF1R	112	113	18908	7.46997	0.861633	0.0481332	0.0429413
GOTERM_MF_DIRECT	GO:0046965~retinoid X receptor binding	3	2.65487	0.00491438	NR1H2, PPARG, NR0B2	112	18	18908	28.1369	0.888339	0.0520691	0.0464526
GOTERM_MF_DIRECT	GO:0003700~transcription factor activity, sequence-specific DNA binding	10	8.84956	0.00541522	SMAD1, AR, NR1H2, ESRRG, PGR, PPARG, HIF1A, ESR1, RELA, ESR2	112	555	18908	3.04183	0.910751	0.0560412	0.0499963
GOTERM_MF_DIRECT	GO:0016836~hydro-lyase activity	3	2.65487	0.00666834	CA12, CA1, CA9	112	21	18908	24.1173	0.949072	0.0674411	0.0601666
GOTERM_MF_DIRECT	GO:0004222~metalloendopeptidase activity	5	4.42478	0.00725304	ADAM17, MMP13, MMP2, MMP8, MMP9	112	130	18908	6.49313	0.960811	0.0717245	0.0639879
GOTERM_MF_DIRECT	GO:0005516~calmodulin binding	6	5.30973	0.00752837	TJP1, MAP2, DAPK1, NOS3, AKT1, EGFR	112	207	18908	4.89337	0.965362	0.0728288	0.0649731
GOTERM_MF_DIRECT	GO:0008134~transcription factor binding	6	5.30973	0.00783075	AR, PPARG, HIF1A, ESR1, SIRT1, NR0B2	112	209	18908	4.84655	0.969754	0.0741422	0.0661448
GOTERM_MF_DIRECT	GO:0097110~scaffold protein binding	4	3.53982	0.00810364	HSP90AA1, SRC, NOS3, PDE4D	112	70	18908	9.64694	0.973239	0.0751275	0.0670239
GOTERM_MF_DIRECT	GO:0005158~insulin receptor binding	3	2.65487	0.00866433	PDPK1, SRC, IGF1R	112	24	18908	21.1027	0.979192	0.0786863	0.0701987
GOTERM_MF_DIRECT	GO:0016301~kinase activity	6	5.30973	0.0107497	GSK3B, CSNK2A1, DAPK1, AKT1, EGFR, MTOR	112	226	18908	4.48198	0.991848	0.0949572	0.0847146
GOTERM_MF_DIRECT	GO:0045296~cadherin binding	7	6.19469	0.0108827	TJP1, HSPA8, DDX6, CDH2, SRC, KDR, EGFR	112	316	18908	3.73972	0.992322	0.0949572	0.0847146
GOTERM_MF_DIRECT	GO:0044877~macromolecular complex binding	8	7.07965	0.011255	TGFB1, TTR, CASP3, CTSV, ENO2, NR0B2, RELA, MTOR	112	415	18908	3.25439	0.993506	0.0963164	0.0859272
GOTERM_MF_DIRECT	GO:0036130~prostaglandin H2 endoperoxidase reductase activity	2	1.76991	0.0117069	AKR1C3, AKR1B1	112	2	18908	168.821	0.994701	0.0964736	0.0860674
GOTERM_MF_DIRECT	GO:0004645~phosphorylase activity	2	1.76991	0.0117069	MTAP, TYMP	112	2	18908	168.821	0.994701	0.0964736	0.0860674
GOTERM_MF_DIRECT	GO:0004712~protein serine/threonine/tyrosine kinase activity	3	2.65487	0.0125049	RPS6KB1, AKT1, AURKA	112	29	18908	17.4643	0.996301	0.101176	0.0902625
GOTERM_MF_DIRECT	GO:0019903~protein phosphatase binding	4	3.53982	0.0169469	CDH2, PPARG, MAPK14, EGFR	112	92	18908	7.34006	0.999503	0.132305	0.118034
GOTERM_MF_DIRECT	GO:0008013~beta-catenin binding	4	3.53982	0.0169469	GSK3B, AR, CDH2, ESR1	112	92	18908	7.34006	0.999503	0.132305	0.118034
GOTERM_MF_DIRECT	GO:0051721~protein phosphatase 2A binding	3	2.65487	0.017913	RPS6KB1, BCL2, AKT1	112	35	18908	14.4704	0.999679	0.137436	0.122612
GOTERM_MF_DIRECT	GO:0001228~transcriptional activator activity, RNA polymerase II transcription regulatory region sequence-specific binding	8	7.07965	0.0226358	SMAD1, AR, NR1H2, ESRRG, PGR, HIF1A, ESR1, RELA	112	478	18908	2.82546	0.999962	0.169815	0.151498
GOTERM_MF_DIRECT	GO:0034714~type III transforming growth factor beta receptor binding	2	1.76991	0.023278	TGFB1, TGFBR2	112	4	18908	84.4107	0.999972	0.169815	0.151498
GOTERM_MF_DIRECT	GO:0005497~androgen binding	2	1.76991	0.023278	AR, SHBG	112	4	18908	84.4107	0.999972	0.169815	0.151498
GOTERM_MF_DIRECT	GO:0051087~chaperone binding	4	3.53982	0.0270117	HSPA8, BAG1, FN1, BAX	112	110	18908	6.13896	0.999995	0.193874	0.172962
GOTERM_MF_DIRECT	GO:0051879~Hsp90 protein binding	3	2.65487	0.027526	CSNK2A1, KDR, HIF1A	112	44	18908	11.5106	0.999996	0.194429	0.173457
GOTERM_MF_DIRECT	GO:0048156~tau protein binding	3	2.65487	0.0286976	GSK3B, HSP90AA1, MAP2	112	45	18908	11.2548	0.999998	0.196468	0.175276
GOTERM_MF_DIRECT	GO:0030331~estrogen receptor binding	3	2.65487	0.0286976	SRC, PPARG, ESR1	112	45	18908	11.2548	0.999998	0.196468	0.175276
GOTERM_MF_DIRECT	GO:0051434~BH3 domain binding	2	1.76991	0.0347148	BCL2, BAX	112	6	18908	56.2738	1	0.231124	0.206194
GOTERM_MF_DIRECT	GO:0008022~protein C-terminus binding	5	4.42478	0.0347984	TJP1, SRC, FN1, PPARG, SIRT1	112	209	18908	4.03879	1	0.231124	0.206194
GOTERM_MF_DIRECT	GO:0046332~SMAD binding	3	2.65487	0.0361321	BMP2, TGFBR1, TGFBR2	112	51	18908	9.93067	1	0.236453	0.210948
GOTERM_MF_DIRECT	GO:0071253~connexin binding	2	1.76991	0.0403833	TJP1, SRC	112	7	18908	48.2347	1	0.256723	0.229031
GOTERM_MF_DIRECT	GO:0005138~interleukin-6 receptor binding	2	1.76991	0.0403833	PYCARD, ADAM17	112	7	18908	48.2347	1	0.256723	0.229031
GOTERM_MF_DIRECT	GO:0017151~DEAD/H-box RNA helicase binding	2	1.76991	0.0460189	SMAD1, SMAD5	112	8	18908	42.2054	1	0.284422	0.253743
GOTERM_MF_DIRECT	GO:0001758~retinal dehydrogenase activity	2	1.76991	0.0460189	AKR1C3, AKR1B1	112	8	18908	42.2054	1	0.284422	0.253743
GOTERM_MF_DIRECT	GO:0000978~RNA polymerase II core promoter proximal region sequence-specific DNA binding	13	11.5044	0.0507545	SMAD1, NR1H2, SMAD9, ESRRG, HIF1A, ESR1, SIRT1, SMAD5, RELA, ESR2, AR, PGR, PPARG	112	1207	18908	1.81829	1	0.306288	0.27325
GOTERM_MF_DIRECT	GO:0005024~transforming growth factor beta-activated receptor activity	2	1.76991	0.0516216	TGFBR1, TGFBR2	112	9	18908	37.5159	1	0.306288	0.27325
GOTERM_MF_DIRECT	GO:0097200~cysteine-type endopeptidase activity involved in execution phase of apoptosis	2	1.76991	0.0516216	CASP7, CASP3	112	9	18908	37.5159	1	0.306288	0.27325
GOTERM_MF_DIRECT	GO:0005114~type II transforming growth factor beta receptor binding	2	1.76991	0.0571918	TGFB1, TGFBR1	112	10	18908	33.7643	1	0.330524	0.294872
GOTERM_MF_DIRECT	GO:0004675~transmembrane receptor protein serine/threonine kinase activity	2	1.76991	0.0571918	TGFBR1, TGFBR2	112	10	18908	33.7643	1	0.330524	0.294872
GOTERM_MF_DIRECT	GO:0020037~heme binding	4	3.53982	0.060334	SRC, NOS3, CAT, PTGS2	112	152	18908	4.44267	1	0.344213	0.307084
GOTERM_MF_DIRECT	GO:0034713~type I transforming growth factor beta receptor binding	2	1.76991	0.0627295	TGFB1, TGFBR2	112	11	18908	30.6948	1	0.348933	0.311295
GOTERM_MF_DIRECT	GO:0016004~phospholipase activator activity	2	1.76991	0.0627295	PDPK1, SRC	112	11	18908	30.6948	1	0.348933	0.311295
GOTERM_MF_DIRECT	GO:0008237~metallopeptidase activity	3	2.65487	0.0669528	ADAM17, MMP2, MMP9	112	72	18908	7.03423	1	0.367703	0.32804
GOTERM_MF_DIRECT	GO:0004032~alditol:NADP+ 1-oxidoreductase activity	2	1.76991	0.0682349	AKR1C3, AKR1B1	112	12	18908	28.1369	1	0.367703	0.32804
GOTERM_MF_DIRECT	GO:0002039~p53 binding	3	2.65487	0.0685827	GSK3B, HIF1A, SIRT1	112	73	18908	6.93787	1	0.367703	0.32804
GOTERM_MF_DIRECT	GO:0005542~folic acid binding	2	1.76991	0.0737084	DHFR, TYMS	112	13	18908	25.9725	1	0.390479	0.34836
GOTERM_MF_DIRECT	GO:0052650~NADP-retinol dehydrogenase activity	2	1.76991	0.0791499	AKR1C3, AKR1B1	112	14	18908	24.1173	1	0.412034	0.36759
GOTERM_MF_DIRECT	GO:0016740~transferase activity	4	3.53982	0.079629	GSTP1, KDR, SIRT1, TYMP	112	171	18908	3.94904	1	0.412034	0.36759
GOTERM_MF_DIRECT	GO:0048185~activin binding	2	1.76991	0.0845598	TGFBR1, TGFBR2	112	15	18908	22.5095	1	0.425519	0.379621
GOTERM_MF_DIRECT	GO:1990825~sequence-specific mRNA binding	2	1.76991	0.0845598	DHFR, TYMS	112	15	18908	22.5095	1	0.425519	0.379621
GOTERM_MF_DIRECT	GO:0008201~heparin binding	4	3.53982	0.0851039	FN1, ANG, F2, BMP7	112	176	18908	3.83685	1	0.425519	0.379621
GOTERM_MF_DIRECT	GO:0031490~chromatin DNA binding	3	2.65487	0.08733	NOTCH1, NR1H2, RELA	112	84	18908	6.02934	1	0.431798	0.385222
GOTERM_MF_DIRECT	GO:0004707~MAP kinase activity	2	1.76991	0.0899382	MAPK10, MAPK14	112	16	18908	21.1027	1	0.439808	0.392368
GOTERM_MF_DIRECT	GO:0000900~translation repressor activity, nucleic acid binding	2	1.76991	0.0952853	DHFR, TYMS	112	17	18908	19.8613	1	0.460891	0.411177
GOTERM_MF_DIRECT	GO:0061629~RNA polymerase II sequence-specific DNA binding transcription factor binding	4	3.53982	0.0988742	GSK3B, AR, PPARG, HIF1A	112	188	18908	3.59195	1	0.461521	0.411739

## Sheet: KEGG
KEGG enrichment analysis
Category	Term	Count	%	PValue	Genes	List Total	Pop Hits	Pop Total	Fold Enrichment	Bonferroni	Benjamini	FDR
KEGG_PATHWAY	hsa05200:Pathways in cancer	32	28.3186	1.92999e-13	GSK3B, NOTCH1, GSTP1, PTGS2, HIF1A, RELA, EGFR, IGF1R, CASP7, CASP3, AKT1, HSP90AA1, TGFB1, DAPK1, MMP2, FN1, F2, MMP9, ESR1, TGFBR1, MTOR, ESR2, TGFBR2, MAPK10, CCNA2, AR, BMP2, RPS6KB1, CDK2, BCL2, BAX, PPARG	105	531	8205	4.70917	4.53448e-11	4.53547e-11	2.79848e-11
KEGG_PATHWAY	hsa01522:Endocrine resistance	16	14.1593	9.57238e-13	NOTCH1, SRC, MMP2, MAPK14, ESR1, MMP9, EGFR, MTOR, ESR2, IGF1R, MAPK10, RPS6KB1, GPER1, BCL2, BAX, AKT1	105	98	8205	12.758	2.2495e-10	1.12475e-10	6.93997e-11
KEGG_PATHWAY	hsa05417:Lipid and atherosclerosis	19	16.8142	1.51336e-10	HSPA8, GSK3B, HSP90AA1, NOS3, PDPK1, SRC, MAPK14, SOD2, MMP9, RELA, MAPK10, PYCARD, CASP7, CASP3, BCL2, BAX, AKT1, NLRP3, PPARG	105	215	8205	6.90565	3.55639e-08	1.18546e-08	7.31456e-09
KEGG_PATHWAY	hsa05215:Prostate cancer	13	11.5044	2.6313e-09	GSK3B, HSP90AA1, PDPK1, GSTP1, MMP9, EGFR, MTOR, RELA, IGF1R, AR, CDK2, BCL2, AKT1	105	97	8205	10.4728	6.18355e-07	1.54589e-07	9.53845e-08
KEGG_PATHWAY	hsa04933:AGE-RAGE signaling pathway in diabetic complications	13	11.5044	3.75752e-09	TGFB1, NOS3, MMP2, FN1, MAPK14, TGFBR1, RELA, TGFBR2, MAPK10, CASP3, BCL2, BAX, AKT1	105	100	8205	10.1586	8.83016e-07	1.76603e-07	1.08968e-07
KEGG_PATHWAY	hsa04068:FoxO signaling pathway	14	12.3894	8.56645e-09	TGFB1, PDPK1, PLK1, MAPK14, SOD2, SIRT1, EGFR, TGFBR1, TGFBR2, IGF1R, MAPK10, CAT, CDK2, AKT1	105	131	8205	8.35115	2.01311e-06	2.95795e-07	1.82512e-07
KEGG_PATHWAY	hsa05210:Colorectal cancer	12	10.6195	8.81091e-09	MAPK10, GSK3B, TGFB1, RPS6KB1, CASP3, BCL2, BAX, AKT1, EGFR, TGFBR1, MTOR, TGFBR2	105	86	8205	10.9037	2.07056e-06	2.95795e-07	1.82512e-07
KEGG_PATHWAY	hsa04915:Estrogen signaling pathway	14	12.3894	1.61793e-08	HSPA8, HSP90AA1, NOS3, SRC, MMP2, ESR1, MMP9, EGFR, ESR2, GPER1, BCL2, AKT1, PGR, CTSD	105	138	8205	7.92754	3.80213e-06	4.75267e-07	2.9325e-07
KEGG_PATHWAY	hsa05205:Proteoglycans in cancer	16	14.1593	3.72151e-08	TGFB1, PDPK1, SRC, MMP2, FN1, MAPK14, HIF1A, ESR1, MMP9, EGFR, MTOR, IGF1R, RPS6KB1, CASP3, KDR, AKT1	105	205	8205	6.09895	8.7455e-06	9.71726e-07	5.99576e-07
KEGG_PATHWAY	hsa04926:Relaxin signaling pathway	13	11.5044	6.90755e-08	TGFB1, NOS3, SRC, MMP2, MAPK14, MMP9, EGFR, TGFBR1, RELA, TGFBR2, MAPK10, MMP13, AKT1	105	129	8205	7.87486	1.62326e-05	1.62327e-06	1.00159e-06
KEGG_PATHWAY	hsa05161:Hepatitis B	14	12.3894	1.10631e-07	TGFB1, SRC, MAPK14, MMP9, TGFBR1, RELA, TGFBR2, MAPK10, CCNA2, CASP3, CDK2, BCL2, BAX, AKT1	105	162	8205	6.75309	2.5998e-05	2.36349e-06	1.45832e-06
KEGG_PATHWAY	hsa04210:Apoptosis	13	11.5044	1.24455e-07	PDPK1, CTSV, NGF, CTSS, RELA, MAPK10, CASP7, CASP3, BCL2, BAX, AKT1, CTSD, CTSB	105	136	8205	7.46954	2.92465e-05	2.43725e-06	1.50383e-06
KEGG_PATHWAY	hsa05415:Diabetic cardiomyopathy	15	13.2743	2.30532e-07	GSK3B, TGFB1, NOS3, MMP2, GSR, MAPK14, MMP9, TGFBR1, MTOR, RELA, TGFBR2, MAPK10, AKT1, REN, CTSD	105	203	8205	5.7741	5.41736e-05	4.16731e-06	2.57132e-06
KEGG_PATHWAY	hsa04350:TGF-beta signaling pathway	11	9.73451	2.85283e-07	SMAD1, BMP2, TGFB1, RPS6KB1, NOG, SMAD9, SMAD5, BMP7, TGFBR1, BMP6, TGFBR2	105	95	8205	9.04812	6.70394e-05	4.78868e-06	2.95472e-06
KEGG_PATHWAY	hsa05212:Pancreatic cancer	10	8.84956	4.19249e-07	MAPK10, TGFB1, RPS6KB1, BAX, AKT1, RELA, EGFR, TGFBR1, MTOR, TGFBR2	105	76	8205	10.282	9.85188e-05	6.56824e-06	4.05274e-06
KEGG_PATHWAY	hsa01521:EGFR tyrosine kinase inhibitor resistance	10	8.84956	5.86906e-07	GSK3B, RPS6KB1, SRC, BCL2, KDR, BAX, AKT1, EGFR, MTOR, IGF1R	105	79	8205	9.8915	0.000137913	8.62019e-06	5.31884e-06
KEGG_PATHWAY	hsa04066:HIF-1 signaling pathway	11	9.73451	1.03913e-06	RPS6KB1, NOS3, BCL2, AKT1, ENO2, HIF1A, RELA, EGFR, MTOR, IGF1R, HK1	105	109	8205	7.88598	0.000244167	1.39322e-05	8.59645e-06
KEGG_PATHWAY	hsa05130:Pathogenic Escherichia coli infection	14	12.3894	1.06715e-06	SRC, F2, MAPK14, RELA, MAPK10, TJP1, CLDN11, PYCARD, CASP7, OCLN, TUBB3, CASP3, BAX, NLRP3	105	197	8205	5.5533	0.000250748	1.39322e-05	8.59645e-06
KEGG_PATHWAY	hsa05418:Fluid shear stress and atherosclerosis	12	10.6195	1.29014e-06	MAPK10, HSP90AA1, SRC, NOS3, GSTP1, MMP2, BCL2, KDR, AKT1, MAPK14, MMP9, RELA	105	139	8205	6.74615	0.000303136	1.5957e-05	9.84578e-06
KEGG_PATHWAY	hsa04140:Autophagy - animal	12	10.6195	1.48707e-06	MAPK10, RPS6KB1, PDPK1, DAPK1, DDIT4, BCL2, AKT1, HIF1A, CTSD, MTOR, CTSB, IGF1R	105	141	8205	6.65046	0.0003494	1.7473e-05	1.07812e-05
KEGG_PATHWAY	hsa04211:Longevity regulating pathway	10	8.84956	1.63219e-06	RPS6KB1, CAT, BAX, AKT1, PPARG, SOD2, SIRT1, RELA, MTOR, IGF1R	105	89	8205	8.7801	0.000383492	1.8265e-05	1.12699e-05
KEGG_PATHWAY	hsa05226:Gastric cancer	12	10.6195	2.56476e-06	GSK3B, TGFB1, ABCB1, RPS6KB1, CDK2, BCL2, BAX, AKT1, EGFR, TGFBR1, MTOR, TGFBR2	105	149	8205	6.29338	0.000602537	2.73963e-05	1.69041e-05
KEGG_PATHWAY	hsa04914:Progesterone-mediated oocyte maturation	10	8.84956	5.13219e-06	MAPK10, CCNA2, HSP90AA1, PLK1, CDK2, AKT1, PGR, MAPK14, AURKA, IGF1R	105	102	8205	7.66106	0.00120534	5.24376e-05	3.23551e-05
KEGG_PATHWAY	hsa04151:PI3K-Akt signaling pathway	17	15.0442	8.48058e-06	GSK3B, HSP90AA1, NOS3, PDPK1, FN1, NGF, EGFR, MTOR, RELA, IGF1R, RPS6KB1, DDIT4, CDK2, SPP1, KDR, BCL2, AKT1	105	354	8205	3.75262	0.00199096	8.3039e-05	5.12368e-05
KEGG_PATHWAY	hsa04213:Longevity regulating pathway - multiple species	8	7.07965	1.19083e-05	HSPA8, RPS6KB1, CAT, AKT1, SOD2, SIRT1, MTOR, IGF1R	105	62	8205	10.0829	0.00279455	0.000111938	6.90681e-05
KEGG_PATHWAY	hsa05131:Shigellosis	14	12.3894	1.29971e-05	GSK3B, SRC, MAPK14, EGFR, MTOR, RELA, HK1, MAPK10, PYCARD, RPS6KB1, BCL2, BAX, AKT1, NLRP3	105	247	8205	4.42915	0.00304967	0.000117473	7.24836e-05
KEGG_PATHWAY	hsa05224:Breast cancer	11	9.73451	1.5529e-05	GSK3B, NOTCH1, RPS6KB1, BAX, AKT1, PGR, ESR1, ESR2, EGFR, MTOR, IGF1R	105	147	8205	5.84742	0.0036427	0.00013516	8.33965e-05
KEGG_PATHWAY	hsa04657:IL-17 signaling pathway	9	7.9646	2.29867e-05	MAPK10, GSK3B, HSP90AA1, MMP13, CASP3, MAPK14, PTGS2, MMP9, RELA	105	94	8205	7.48176	0.00538737	0.000192924	0.000119038
KEGG_PATHWAY	hsa04218:Cellular senescence	11	9.73451	2.60726e-05	CCNA2, TGFB1, CHEK1, CDK2, AKT1, MAPK14, SIRT1, RELA, TGFBR1, MTOR, TGFBR2	105	156	8205	5.51007	0.00610841	0.000202534	0.000124968
KEGG_PATHWAY	hsa04917:Prolactin signaling pathway	8	7.07965	2.67172e-05	MAPK10, GSK3B, SRC, AKT1, MAPK14, ESR1, RELA, ESR2	105	70	8205	8.93061	0.00625896	0.000202534	0.000124968
KEGG_PATHWAY	hsa05120:Epithelial cell signaling in Helicobacter pylori infection	8	7.07965	2.67172e-05	MAPK10, TJP1, ADAM17, SRC, CASP3, MAPK14, RELA, EGFR	105	70	8205	8.93061	0.00625896	0.000202534	0.000124968
KEGG_PATHWAY	hsa05167:Kaposi sarcoma-associated herpesvirus infection	12	10.6195	3.18649e-05	MAPK10, GSK3B, HCK, SRC, CASP3, BAX, AKT1, MAPK14, PTGS2, HIF1A, RELA, MTOR	105	194	8205	4.83358	0.00746041	0.000234008	0.000144388
KEGG_PATHWAY	hsa05225:Hepatocellular carcinoma	11	9.73451	4.92754e-05	GSK3B, TGFB1, RPS6KB1, GSTP1, BAX, AKT1, EGFR, TGFBR1, MTOR, TGFBR2, IGF1R	105	168	8205	5.1165	0.0115132	0.0003509	0.000216513
KEGG_PATHWAY	hsa05162:Measles	10	8.84956	6.23104e-05	MAPK10, HSPA8, GSK3B, CSNK2A1, CASP3, CDK2, BCL2, BAX, AKT1, RELA	105	139	8205	5.62179	0.0145367	0.000410057	0.000253014
KEGG_PATHWAY	hsa04659:Th17 cell differentiation	9	7.9646	6.28172e-05	MAPK10, HSP90AA1, TGFB1, MAPK14, HIF1A, RELA, TGFBR1, MTOR, TGFBR2	105	108	8205	6.5119	0.0146541	0.000410057	0.000253014
KEGG_PATHWAY	hsa04931:Insulin resistance	9	7.9646	6.28172e-05	MAPK10, GSK3B, RPS6KB1, PDPK1, NOS3, NR1H2, AKT1, RELA, MTOR	105	108	8205	6.5119	0.0146541	0.000410057	0.000253014
KEGG_PATHWAY	hsa05207:Chemical carcinogenesis - receptor activation	12	10.6195	7.17565e-05	AR, HSP90AA1, RPS6KB1, SRC, BCL2, AKT1, PGR, ESR1, RELA, ESR2, EGFR, MTOR	105	212	8205	4.42318	0.016722	0.000455751	0.000281208
KEGG_PATHWAY	hsa05145:Toxoplasmosis	9	7.9646	8.13834e-05	MAPK10, HSPA8, TGFB1, PDPK1, CASP3, BCL2, AKT1, MAPK14, RELA	105	112	8205	6.27934	0.0189441	0.000503292	0.000310542
KEGG_PATHWAY	hsa05152:Tuberculosis	11	9.73451	8.82267e-05	MAPK10, TGFB1, SRC, CASP3, BCL2, BAX, AKT1, MAPK14, CTSD, CTSS, RELA	105	180	8205	4.7754	0.0205207	0.000531622	0.000328022
KEGG_PATHWAY	hsa04722:Neurotrophin signaling pathway	9	7.9646	0.000124784	MAPK10, GSK3B, PDPK1, BCL2, BAX, AKT1, NGF, MAPK14, RELA	105	119	8205	5.90996	0.0289003	0.000705796	0.000435491
KEGG_PATHWAY	hsa04071:Sphingolipid signaling pathway	9	7.9646	0.000124784	MAPK10, PDPK1, NOS3, BCL2, BAX, AKT1, MAPK14, CTSD, RELA	105	119	8205	5.90996	0.0289003	0.000705796	0.000435491
KEGG_PATHWAY	hsa05235:PD-L1 expression and PD-1 checkpoint pathway in cancer	8	7.07965	0.000126142	CSNK2A1, RPS6KB1, AKT1, MAPK14, HIF1A, RELA, EGFR, MTOR	105	89	8205	7.02408	0.0292102	0.000705796	0.000435491
KEGG_PATHWAY	hsa04932:Non-alcoholic fatty liver disease	10	8.84956	0.000144457	MAPK10, GSK3B, CASP7, TGFB1, CASP3, BAX, AKT1, PPARG, MAPK14, RELA	105	155	8205	5.04147	0.0333801	0.000789477	0.000487124
KEGG_PATHWAY	hsa05219:Bladder cancer	6	5.30973	0.000154912	SRC, DAPK1, MMP2, MMP9, EGFR, TYMP	105	41	8205	11.4355	0.0357524	0.000811963	0.000500998
KEGG_PATHWAY	hsa05222:Small cell lung cancer	8	7.07965	0.000155482	CASP3, CDK2, BCL2, FN1, BAX, AKT1, PTGS2, RELA	105	92	8205	6.79503	0.0358816	0.000811963	0.000500998
KEGG_PATHWAY	hsa04510:Focal adhesion	11	9.73451	0.0002192	MAPK10, GSK3B, PDPK1, SRC, BCL2, SPP1, FN1, KDR, AKT1, EGFR, IGF1R	105	201	8205	4.27647	0.0502132	0.00111983	0.000690958
KEGG_PATHWAY	hsa05165:Human papillomavirus infection	14	12.3894	0.000262536	GSK3B, NOTCH1, FN1, PTGS2, EGFR, MTOR, RELA, CCNA2, RPS6KB1, CASP3, CDK2, SPP1, BAX, AKT1	105	331	8205	3.30514	0.0598388	0.00129121	0.000796707
KEGG_PATHWAY	hsa04520:Adherens junction	7	6.19469	0.000263737	TJP1, CSNK2A1, SRC, EGFR, TGFBR1, TGFBR2, IGF1R	105	71	8205	7.70423	0.0601044	0.00129121	0.000796707
KEGG_PATHWAY	hsa05132:Salmonella infection	12	10.6195	0.000296978	MAPK10, PYCARD, CASP7, HSP90AA1, TUBB3, CASP3, BCL2, BAX, NLRP3, AKT1, MAPK14, RELA	105	249	8205	3.76592	0.0674199	0.00142428	0.000878813
KEGG_PATHWAY	hsa04010:MAPK signaling pathway	13	11.5044	0.000323795	HSPA8, TGFB1, NGF, MAPK14, EGFR, TGFBR1, RELA, TGFBR2, IGF1R, MAPK10, CASP3, KDR, AKT1	105	294	8205	3.4553	0.0732803	0.00150513	0.000928695
KEGG_PATHWAY	hsa05135:Yersinia infection	9	7.9646	0.000329694	MAPK10, PYCARD, GSK3B, SRC, FN1, NLRP3, AKT1, MAPK14, RELA	105	137	8205	5.13347	0.0745646	0.00150513	0.000928695
KEGG_PATHWAY	hsa04625:C-type lectin receptor signaling pathway	8	7.07965	0.000333049	MAPK10, PYCARD, SRC, NLRP3, AKT1, MAPK14, PTGS2, RELA	105	104	8205	6.01099	0.0752942	0.00150513	0.000928695
KEGG_PATHWAY	hsa05133:Pertussis	7	6.19469	0.00038255	MAPK10, PYCARD, CASP7, CASP3, NLRP3, MAPK14, RELA	105	76	8205	7.19737	0.0859925	0.00169621	0.0010466
KEGG_PATHWAY	hsa05208:Chemical carcinogenesis - reactive oxygen species	11	9.73451	0.000502992	MAPK10, PDPK1, SRC, CAT, AKR1C3, AKT1, MAPK14, SOD2, HIF1A, RELA, EGFR	105	223	8205	3.85458	0.111511	0.00218895	0.00135063
KEGG_PATHWAY	hsa04668:TNF signaling pathway	8	7.07965	0.000522944	MAPK10, CASP7, CASP3, AKT1, MAPK14, PTGS2, MMP9, RELA	105	112	8205	5.58163	0.115669	0.0022344	0.00137867
KEGG_PATHWAY	hsa05163:Human cytomegalovirus infection	11	9.73451	0.000539544	GSK3B, RPS6KB1, SRC, CASP3, BAX, AKT1, MAPK14, PTGS2, RELA, EGFR, MTOR	105	225	8205	3.82032	0.119114	0.00226416	0.00139703
KEGG_PATHWAY	hsa04215:Apoptosis - multiple species	5	4.42478	0.000666692	MAPK10, CASP7, CASP3, BCL2, BAX	105	32	8205	12.2098	0.145061	0.00274864	0.00169597
KEGG_PATHWAY	hsa04012:ErbB signaling pathway	7	6.19469	0.000698181	MAPK10, GSK3B, RPS6KB1, SRC, AKT1, EGFR, MTOR	105	85	8205	6.43529	0.151368	0.00282884	0.00174545
KEGG_PATHWAY	hsa05160:Hepatitis C	9	7.9646	0.000818279	CLDN11, GSK3B, OCLN, CASP3, CDK2, BAX, AKT1, RELA, EGFR	105	157	8205	4.47953	0.175002	0.00319989	0.0019744
KEGG_PATHWAY	hsa04152:AMPK signaling pathway	8	7.07965	0.000830609	CCNA2, RPS6KB1, PDPK1, AKT1, PPARG, SIRT1, MTOR, IGF1R	105	121	8205	5.16647	0.177391	0.00319989	0.0019744
KEGG_PATHWAY	hsa04919:Thyroid hormone signaling pathway	8	7.07965	0.000830609	GSK3B, NOTCH1, PDPK1, SRC, AKT1, HIF1A, ESR1, MTOR	105	121	8205	5.16647	0.177391	0.00319989	0.0019744
KEGG_PATHWAY	hsa04370:VEGF signaling pathway	6	5.30973	0.000864104	SRC, NOS3, KDR, AKT1, MAPK14, PTGS2	105	59	8205	7.94673	0.183846	0.00327523	0.00202089
KEGG_PATHWAY	hsa04380:Osteoclast differentiation	8	7.07965	0.00115692	MAPK10, TGFB1, AKT1, PPARG, MAPK14, RELA, TGFBR1, TGFBR2	105	128	8205	4.88393	0.238172	0.00431551	0.00266276
KEGG_PATHWAY	hsa05170:Human immunodeficiency virus 1 infection	10	8.84956	0.00142216	MAPK10, RPS6KB1, CASP3, CHEK1, BCL2, BAX, AKT1, MAPK14, RELA, MTOR	105	212	8205	3.68598	0.284265	0.00522199	0.00322208
KEGG_PATHWAY	hsa05231:Choline metabolism in cancer	7	6.19469	0.00147205	MAPK10, RPS6KB1, PDPK1, AKT1, HIF1A, EGFR, MTOR	105	98	8205	5.58163	0.292619	0.00532202	0.0032838
KEGG_PATHWAY	hsa05142:Chagas disease	7	6.19469	0.00180805	MAPK10, TGFB1, AKT1, MAPK14, RELA, TGFBR1, TGFBR2	105	102	8205	5.36275	0.346411	0.00643775	0.00397223
KEGG_PATHWAY	hsa05166:Human T-cell leukemia virus 1 infection	10	8.84956	0.00195511	MAPK10, CCNA2, TGFB1, CHEK1, CDK2, BAX, AKT1, RELA, TGFBR1, TGFBR2	105	222	8205	3.51995	0.368654	0.00685748	0.00423121
KEGG_PATHWAY	hsa01524:Platinum drug resistance	6	5.30973	0.00225434	PDPK1, CASP3, GSTP1, BCL2, BAX, AKT1	105	73	8205	6.4227	0.411612	0.0076986	0.0047502
KEGG_PATHWAY	hsa04621:NOD-like receptor signaling pathway	9	7.9646	0.00226044	MAPK10, PYCARD, HSP90AA1, BCL2, TXNIP, NLRP3, MAPK14, RELA, CTSB	105	184	8205	3.8222	0.412456	0.0076986	0.0047502
KEGG_PATHWAY	hsa05220:Chronic myeloid leukemia	6	5.30973	0.00269116	TGFB1, BAX, AKT1, RELA, TGFBR1, TGFBR2	105	76	8205	6.16917	0.46915	0.00903461	0.00557455
KEGG_PATHWAY	hsa04390:Hippo signaling pathway	8	7.07965	0.00369969	GSK3B, SMAD1, BMP2, TGFB1, BMP7, TGFBR1, BMP6, TGFBR2	105	157	8205	3.9818	0.581483	0.0122454	0.0075557
KEGG_PATHWAY	hsa05169:Epstein-Barr virus infection	9	7.9646	0.00401309	MAPK10, CCNA2, CASP3, CDK2, BCL2, BAX, AKT1, MAPK14, RELA	105	202	8205	3.48161	0.61131	0.0130983	0.00808192
KEGG_PATHWAY	hsa05134:Legionellosis	5	4.42478	0.00575039	PYCARD, HSPA8, CASP7, CASP3, RELA	105	57	8205	6.85464	0.742115	0.0185115	0.011422
KEGG_PATHWAY	hsa05213:Endometrial cancer	5	4.42478	0.00611717	GSK3B, PDPK1, BAX, AKT1, EGFR	105	58	8205	6.73645	0.763534	0.0194261	0.0119863
KEGG_PATHWAY	hsa04114:Oocyte meiosis	7	6.19469	0.00625389	AR, PLK1, CDK2, PGR, MAPK14, AURKA, IGF1R	105	131	8205	4.17557	0.771056	0.0195955	0.0120909
KEGG_PATHWAY	hsa04910:Insulin signaling pathway	7	6.19469	0.00774016	MAPK10, GSK3B, RPS6KB1, PDPK1, AKT1, MTOR, HK1	105	137	8205	3.9927	0.838946	0.0239334	0.0147674
KEGG_PATHWAY	hsa04936:Alcoholic liver disease	7	6.19469	0.00916121	MAPK10, GSK3B, CASP3, AKT1, MAPK14, SIRT1, RELA	105	142	8205	3.85211	0.884998	0.0279595	0.0172516
KEGG_PATHWAY	hsa04550:Signaling pathways regulating pluripotency of stem cells	7	6.19469	0.00946643	GSK3B, SMAD1, SMAD9, AKT1, MAPK14, SMAD5, IGF1R	105	143	8205	3.82517	0.89303	0.0285206	0.0175978
KEGG_PATHWAY	hsa05221:Acute myeloid leukemia	5	4.42478	0.0101357	CCNA2, RPS6KB1, AKT1, RELA, MTOR	105	67	8205	5.83156	0.90874	0.0298035	0.0183894
KEGG_PATHWAY	hsa04660:T cell receptor signaling pathway	6	5.30973	0.0101459	MAPK10, GSK3B, PDPK1, AKT1, MAPK14, RELA	105	104	8205	4.50824	0.90896	0.0298035	0.0183894
KEGG_PATHWAY	hsa05202:Transcriptional misregulation in cancer	8	7.07965	0.0111361	CCNA2, SMAD1, BAX, PPARG, MMP9, RELA, TGFBR2, IGF1R	105	193	8205	3.23908	0.928041	0.0323084	0.019935
KEGG_PATHWAY	hsa05230:Central carbon metabolism in cancer	5	4.42478	0.011781	AKT1, HIF1A, EGFR, MTOR, HK1	105	70	8205	5.58163	0.938269	0.0337626	0.0208323
KEGG_PATHWAY	hsa04137:Mitophagy - animal	5	4.42478	0.0129679	MAPK10, CSNK2A1, SRC, HIF1A, RELA	105	72	8205	5.42659	0.953458	0.0367165	0.0226548
KEGG_PATHWAY	hsa04115:p53 signaling pathway	5	4.42478	0.013589	CASP3, CHEK1, CDK2, BCL2, BAX	105	73	8205	5.35225	0.959857	0.0380169	0.0234572
KEGG_PATHWAY	hsa04150:mTOR signaling pathway	7	6.19469	0.0141228	GSK3B, RPS6KB1, PDPK1, DDIT4, AKT1, MTOR, IGF1R	105	156	8205	3.50641	0.964652	0.0390455	0.0240919
KEGG_PATHWAY	hsa05214:Glioma	5	4.42478	0.0148873	BAX, AKT1, EGFR, MTOR, IGF1R	105	75	8205	5.20952	0.970543	0.0406805	0.0251007
KEGG_PATHWAY	hsa04217:Necroptosis	7	6.19469	0.0153906	MAPK10, PYCARD, HSP90AA1, BCL2, BAX, NLRP3, PPIA	105	159	8205	3.44025	0.973877	0.0415724	0.0256511
KEGG_PATHWAY	hsa05206:MicroRNAs in cancer	10	8.84956	0.0165545	NOTCH1, ABCB1, CASP3, DDIT4, BCL2, PTGS2, SIRT1, MMP9, EGFR, MTOR	105	310	8205	2.52074	0.980216	0.0442079	0.0272772
KEGG_PATHWAY	hsa05022:Pathways of neurodegeneration - multiple diseases	13	11.5044	0.0169029	GSK3B, CSNK2A1, PTGS2, MAPK14, MTOR, RELA, MAPK10, CASP7, TUBB3, CASP3, CAT, BCL2, BAX	105	476	8205	2.13415	0.981796	0.0446312	0.0275384
KEGG_PATHWAY	hsa00910:Nitrogen metabolism	3	2.65487	0.0191181	CA12, CA1, CA9	105	17	8205	13.7899	0.989287	0.0499195	0.0308014
KEGG_PATHWAY	hsa05020:Prion disease	9	7.9646	0.0222723	MAPK10, HSPA8, GSK3B, NOTCH1, CSNK2A1, TUBB3, CASP3, BAX, MAPK14	105	273	8205	2.57614	0.994974	0.0571137	0.0352404
KEGG_PATHWAY	hsa04110:Cell cycle	6	5.30973	0.0223594	CCNA2, GSK3B, TGFB1, PLK1, CHEK1, CDK2	105	127	8205	3.69179	0.995078	0.0571137	0.0352404
KEGG_PATHWAY	hsa05010:Alzheimer disease	11	9.73451	0.0233326	MAPK10, GSK3B, ADAM17, CASP7, CSNK2A1, TUBB3, CASP3, AKT1, PTGS2, RELA, MTOR	105	384	8205	2.23847	0.996105	0.0589587	0.0363788
KEGG_PATHWAY	hsa04913:Ovarian steroidogenesis	4	3.53982	0.0265499	AKR1C3, PTGS2, BMP6, IGF1R	105	51	8205	6.12885	0.998206	0.0663747	0.0409546
KEGG_PATHWAY	hsa05171:Coronavirus disease - COVID-19	8	7.07965	0.0276581	MAPK10, ADAM17, NLRP3, F2, MAPK14, RELA, EGFR, CFB	105	232	8205	2.69458	0.998628	0.0684174	0.042215
KEGG_PATHWAY	hsa04912:GnRH signaling pathway	5	4.42478	0.0301266	MAPK10, SRC, MMP2, MAPK14, EGFR	105	93	8205	4.20123	0.999245	0.0737474	0.0455037
KEGG_PATHWAY	hsa04371:Apelin signaling pathway	6	5.30973	0.0314365	RPS6KB1, NOS3, SPP1, AKT1, TGFBR1, MTOR	105	139	8205	3.37307	0.99945	0.0761605	0.0469927
KEGG_PATHWAY	hsa00790:Folate biosynthesis	3	2.65487	0.042448	DHFR, AKR1C3, AKR1B1	105	26	8205	9.01648	0.999963	0.101481	0.0626162
KEGG_PATHWAY	hsa04620:Toll-like receptor signaling pathway	5	4.42478	0.0427517	MAPK10, SPP1, AKT1, MAPK14, RELA	105	104	8205	3.75687	0.999965	0.101481	0.0626162
KEGG_PATHWAY	hsa05203:Viral carcinogenesis	7	6.19469	0.0447006	CCNA2, SRC, CASP3, CHEK1, CDK2, BAX, RELA	105	204	8205	2.68137	0.999978	0.105046	0.0648158
KEGG_PATHWAY	hsa04929:GnRH secretion	4	3.53982	0.0472567	GPER1, SPP1, AKT1, ESR2	105	64	8205	4.88393	0.999989	0.109954	0.0678438
KEGG_PATHWAY	hsa04015:Rap1 signaling pathway	7	6.19469	0.0502176	SRC, KDR, AKT1, NGF, MAPK14, EGFR, IGF1R	105	210	8205	2.60476	0.999994	0.115697	0.0713878
KEGG_PATHWAY	hsa04664:Fc epsilon RI signaling pathway	4	3.53982	0.0548454	MAPK10, PDPK1, AKT1, MAPK14	105	68	8205	4.59664	0.999998	0.12428	0.0766832
KEGG_PATHWAY	hsa01523:Antifolate resistance	3	2.65487	0.0550004	DHFR, TYMS, RELA	105	30	8205	7.81429	0.999998	0.12428	0.0766832
KEGG_PATHWAY	hsa04670:Leukocyte transendothelial migration	5	4.42478	0.0564617	CLDN11, OCLN, MMP2, MAPK14, MMP9	105	114	8205	3.42732	0.999999	0.125988	0.0777373
KEGG_PATHWAY	hsa04920:Adipocytokine signaling pathway	4	3.53982	0.0568286	MAPK10, AKT1, RELA, MTOR	105	69	8205	4.53002	0.999999	0.125988	0.0777373
KEGG_PATHWAY	hsa05218:Melanoma	4	3.53982	0.0629801	BAX, AKT1, EGFR, IGF1R	105	72	8205	4.34127	1	0.13704	0.0845566
KEGG_PATHWAY	hsa05223:Non-small cell lung cancer	4	3.53982	0.0629801	PDPK1, BAX, AKT1, EGFR	105	72	8205	4.34127	1	0.13704	0.0845566
KEGG_PATHWAY	hsa04935:Growth hormone synthesis, secretion and action	5	4.42478	0.0656985	MAPK10, GSK3B, AKT1, MAPK14, MTOR	105	120	8205	3.25595	1	0.139225	0.085905
KEGG_PATHWAY	hsa04141:Protein processing in endoplasmic reticulum	6	5.30973	0.0657617	MAPK10, HSPA8, HSP90AA1, BAG1, BCL2, BAX	105	171	8205	2.74185	1	0.139225	0.085905
KEGG_PATHWAY	hsa05164:Influenza A	6	5.30973	0.0657617	PYCARD, CASP3, BAX, NLRP3, AKT1, RELA	105	171	8205	2.74185	1	0.139225	0.085905
KEGG_PATHWAY	hsa04611:Platelet activation	5	4.42478	0.0722695	SRC, NOS3, AKT1, F2, MAPK14	105	124	8205	3.15092	1	0.151637	0.0935633
KEGG_PATHWAY	hsa05140:Leishmaniasis	4	3.53982	0.0738865	TGFB1, MAPK14, PTGS2, RELA	105	77	8205	4.05937	1	0.153658	0.0948102
KEGG_PATHWAY	hsa04612:Antigen processing and presentation	4	3.53982	0.0761629	HSPA8, HSP90AA1, CTSS, CTSB	105	78	8205	4.00733	1	0.157002	0.0968739
KEGG_PATHWAY	hsa04014:Ras signaling pathway	7	6.19469	0.0788176	MAPK10, KDR, AKT1, NGF, RELA, EGFR, IGF1R	105	236	8205	2.3178	1	0.161062	0.0993787
